# Supplementary material for: NIPBL-mediated RAD21 facilitates tumorigenicity by the PI3K pathway in non-small-cell lung cancer
Source: Commun Biol. 2024 Feb 20;7:206. doi: 10.1038/s42003-024-05801-w (PMC10879132; doi:10.1038/s42003-024-05801-w)
Supplement: Supplementary file 3 — Supplementary Data 1 [file 42003_2024_5801_MOESM3_ESM.xlsx]

## Sheet: Figure 1
Figure 1b
1	2	3	4	5	6	7	8	9	10	11	12	13	14	15	16	17	18	19	20	21	22	23	25	26	27	28	29	30
0.4	0.45	0.53	0.75	0.8	0.9	0.95	1.1	1.3	1.5	1.6	1.8	1.8	1.8	1.9	1.95	1.95	2	2.05	2.05	2.07	2.05	2.6	3	3.3	4.02	5	7.1	12.5
Figure 1c
Well	Sample Name	Target Name	Task	Reporter	Quencher	RQ	RQ Min	RQ Max	Cт	Cт Mean	Cт SD	ΔCт	ΔCт Mean	ΔCт SE	HK Control ΔCт Mean	HK Control ΔCт SE	ΔΔCт	Automatic Ct Threshold	Ct Threshold	Automatic Baseline	Baseline Start	Baseline End	Efficiency	Tm1	Tm2	Tm3	Comments	HIGHSD	OUTLIERRG	MTP
A2	MRC-5 1	NIPBL	UNKNOWN	SYBR	None				23.6766	23.7259	0.335425							TRUE	0.808287	TRUE	3	15	1	79.7752				N	N	N
A3	MRC-5 1	NIPBL	UNKNOWN	SYBR	None				24.0832	23.7259	0.335425							TRUE	0.808287	TRUE	3	17	1	79.9218				N	N	N
A4	MRC-5 1	NIPBL	UNKNOWN	SYBR	None				23.4178	23.7259	0.335425							TRUE	0.808287	TRUE	3	15	1	79.9218				N	N	N
A5	MRC-5 1	RAD21	UNKNOWN	SYBR	None	1	0.405735	2.46466	26.325	26.7399	0.739325		3.01404	0.468726			0	TRUE	1.00186	TRUE	3	18	1	81.4116				Y	N	N
A6	MRC-5 1	RAD21	UNKNOWN	SYBR	None	1	0.405735	2.46466	27.5935	26.7399	0.739325		3.01404	0.468726			0	TRUE	1.00186	TRUE	3	20	1	81.4116	65.4611			Y	Y	Y
A7	MRC-5 1	RAD21	UNKNOWN	SYBR	None	1	0.405735	2.46466	26.3012	26.7399	0.739325		3.01404	0.468726			0	TRUE	1.00186	TRUE	3	18	1	81.4162				Y	N	N
A8	MRC-5 1	SMC1A	UNKNOWN	SYBR	None	1	0.685095	1.45965	23.4839	23.4571	0.057874		-0.268786	0.196519			0	TRUE	0.938134	TRUE	3	16	1	84.0996				N	N	N
A9	MRC-5 1	SMC1A	UNKNOWN	SYBR	None	1	0.685095	1.45965	23.4967	23.4571	0.057874		-0.268786	0.196519			0	TRUE	0.938134	TRUE	3	16	1	84.2501				N	N	N
A10	MRC-5 1	SMC1A	UNKNOWN	SYBR	None	1	0.685095	1.45965	23.3907	23.4571	0.057874		-0.268786	0.196519			0	TRUE	0.938134	TRUE	3	15	1	84.2501				N	N	N
B2	1299C 2	NIPBL	UNKNOWN	SYBR	None				24.2667	24.2236	0.0631075							TRUE	0.808287	TRUE	3	16	1	79.7752				N	N	N
B3	1299C 2	NIPBL	UNKNOWN	SYBR	None				24.1512	24.2236	0.0631075							TRUE	0.808287	TRUE	3	16	1	79.9218				N	N	N
B4	1299C 2	NIPBL	UNKNOWN	SYBR	None				24.2529	24.2236	0.0631075							TRUE	0.808287	TRUE	3	17	1	79.9218				N	N	N
B5	1299C 2	RAD21	UNKNOWN	SYBR	None	0.463124	0.110768	1.93634	27.86	28.3482	1.28597		4.12457	0.743347			1.11053	TRUE	1.00186	TRUE	3	20	1	80.9644	65.4611			Y	N	Y
B6	1299C 2	RAD21	UNKNOWN	SYBR	None	0.463124	0.110768	1.93634	27.3777	28.3482	1.28597		4.12457	0.743347			1.11053	TRUE	1.00186	TRUE	3	19	1	82.9023				Y	N	N
B7	1299C 2	RAD21	UNKNOWN	SYBR	None	0.463124	0.110768	1.93634	29.8067	28.3482	1.28597		4.12457	0.743347			1.11053	TRUE	1.00186	TRUE	3	22	1	82.6088				Y	N	N
B8	1299C 2	SMC1A	UNKNOWN	SYBR	None	1.93237	1.51655	2.4622	23.0528	23.0044	0.208751		-1.21916	0.125909			-0.95037	TRUE	0.938134	TRUE	3	16	1	84.0996				N	N	N
B9	1299C 2	SMC1A	UNKNOWN	SYBR	None	1.93237	1.51655	2.4622	23.1847	23.0044	0.208751		-1.21916	0.125909			-0.95037	TRUE	0.938134	TRUE	3	15	1	84.101				N	N	N
B10	1299C 2	SMC1A	UNKNOWN	SYBR	None	1.93237	1.51655	2.4622	22.7757	23.0044	0.208751		-1.21916	0.125909			-0.95037	TRUE	0.938134	TRUE	3	15	1	84.101				N	N	N
C2	SKMES-1C 3	NIPBL	UNKNOWN	SYBR	None				21.9034	22.2464	0.376098							TRUE	0.808287	TRUE	3	15	1	79.7752				N	N	N
C3	SKMES-1C 3	NIPBL	UNKNOWN	SYBR	None				22.1873	22.2464	0.376098							TRUE	0.808287	TRUE	3	14	1	80.0709				N	N	N
C4	SKMES-1C 3	NIPBL	UNKNOWN	SYBR	None				22.6486	22.2464	0.376098							TRUE	0.808287	TRUE	3	16	1	80.0709				N	N	N
C5	SKMES-1C 3	RAD21	UNKNOWN	SYBR	None	0.0517483	0.01033	0.259234	30.3637	29.5328	1.4006		7.28638	0.837283			4.27234	TRUE	1.00186	TRUE	3	22	1	81.8588				Y	N	N
C6	SKMES-1C 3	RAD21	UNKNOWN	SYBR	None	0.0517483	0.01033	0.259234	27.9158	29.5328	1.4006		7.28638	0.837283			4.27234	TRUE	1.00186	TRUE	3	19	1	81.2625	66.0573			Y	Y	Y
C7	SKMES-1C 3	RAD21	UNKNOWN	SYBR	None	0.0517483	0.01033	0.259234	30.319	29.5328	1.4006		7.28638	0.837283			4.27234	TRUE	1.00186	TRUE	3	23	1	80.9689				Y	N	N
C8	SKMES-1C 3	SMC1A	UNKNOWN	SYBR	None	0.472463	0.293212	0.761297	23.2974	23.0594	0.207127		0.812939	0.247892			1.08173	TRUE	0.938134	TRUE	3	16	1	84.0996				N	N	N
C9	SKMES-1C 3	SMC1A	UNKNOWN	SYBR	None	0.472463	0.293212	0.761297	22.961	23.0594	0.207127		0.812939	0.247892			1.08173	TRUE	0.938134	TRUE	3	14	1	84.101				N	N	N
C10	SKMES-1C 3	SMC1A	UNKNOWN	SYBR	None	0.472463	0.293212	0.761297	22.9198	23.0594	0.207127		0.812939	0.247892			1.08173	TRUE	0.938134	TRUE	3	15	1	84.101				N	N	N
D2	H1703C 4	NIPBL	UNKNOWN	SYBR	None				20.6002	20.4671	0.237216							TRUE	0.808287	TRUE	3	12	1	79.9243				N	N	N
D3	H1703C 4	NIPBL	UNKNOWN	SYBR	None				20.6079	20.4671	0.237216							TRUE	0.808287	TRUE	3	13	1	80.0709				N	N	N
D4	H1703C 4	NIPBL	UNKNOWN	SYBR	None				20.1932	20.4671	0.237216							TRUE	0.808287	TRUE	3	14	1	80.0709				N	Y	N
D5	H1703C 4	RAD21	UNKNOWN	SYBR	None	0.0291535	0.020904	0.0406587	28.3714	28.5813	0.182632		8.11422	0.172845			5.10018	TRUE	1.00186	TRUE	3	20	1	83.4986				N	N	N
D6	H1703C 4	RAD21	UNKNOWN	SYBR	None	0.0291535	0.020904	0.0406587	28.6694	28.5813	0.182632		8.11422	0.172845			5.10018	TRUE	1.00186	TRUE	3	20	1	83.7967	66.5046			N	N	Y
D7	H1703C 4	RAD21	UNKNOWN	SYBR	None	0.0291535	0.020904	0.0406587	28.7033	28.5813	0.182632		8.11422	0.172845			5.10018	TRUE	1.00186	TRUE	3	20	1	81.2671				N	N	N
D8	H1703C 4	SMC1A	UNKNOWN	SYBR	None	0.517059	0.364598	0.733273	21.1525	21.1499	0.206381		0.682813	0.181535			0.951599	TRUE	0.938134	TRUE	3	12	1	84.0996				N	N	N
D9	H1703C 4	SMC1A	UNKNOWN	SYBR	None	0.517059	0.364598	0.733273	21.355	21.1499	0.206381		0.682813	0.181535			0.951599	TRUE	0.938134	TRUE	3	13	1	84.101				N	N	N
D10	H1703C 4	SMC1A	UNKNOWN	SYBR	None	0.517059	0.364598	0.733273	20.9423	21.1499	0.206381		0.682813	0.181535			0.951599	TRUE	0.938134	TRUE	3	14	1	83.9519				N	N	N
E2	SW900C 5	NIPBL	UNKNOWN	SYBR	None				25.9278	25.1168	1.1456							TRUE	0.808287	TRUE	3	19	1	80.0733				Y	N	N
E3	SW900C 5	NIPBL	UNKNOWN	SYBR	None				25.6164	25.1168	1.1456							TRUE	0.808287	TRUE	3	19	1	79.9218				Y	N	N
E4	SW900C 5	NIPBL	UNKNOWN	SYBR	None				23.8063	25.1168	1.1456							TRUE	0.808287	TRUE	3	16	1	79.6236				Y	N	N
E5	SW900C 5	RAD21	UNKNOWN	SYBR	None	0.782146	0.157047	3.89533	28.26	28.4853	0.880624		3.36853	0.834246			0.354491	TRUE	1.00186	TRUE	3	21	1	83.9458				Y	N	N
E6	SW900C 5	RAD21	UNKNOWN	SYBR	None	0.782146	0.157047	3.89533	27.7393	28.4853	0.880624		3.36853	0.834246			0.354491	TRUE	1.00186	TRUE	3	21	1	83.7967				Y	N	N
E7	SW900C 5	RAD21	UNKNOWN	SYBR	None	0.782146	0.157047	3.89533	29.4567	28.4853	0.880624		3.36853	0.834246			0.354491	TRUE	1.00186	TRUE	3	22	1	83.9505				Y	N	N
E8	SW900C 5	SMC1A	UNKNOWN	SYBR	None	0.916316	0.250096	3.35725	24.9805	24.9741	0.231088		-0.142703	0.674734			0.126083	TRUE	0.938134	TRUE	3	17	1	84.0996				N	N	N
E9	SW900C 5	SMC1A	UNKNOWN	SYBR	None	0.916316	0.250096	3.35725	24.7399	24.9741	0.231088		-0.142703	0.674734			0.126083	TRUE	0.938134	TRUE	3	18	1	83.9519				N	N	N
E10	SW900C 5	SMC1A	UNKNOWN	SYBR	None	0.916316	0.250096	3.35725	25.2019	24.9741	0.231088		-0.142703	0.674734			0.126083	TRUE	0.938134	TRUE	3	18	1	83.9519				N	N	N
F2	MRC-5 1	ACTB	UNKNOWN	SYBR	None	1	0.647487	1.54443	13.9081	14.1074	0.201303		-9.61847	0.225856			0	TRUE	0.616262	TRUE	3	7	1	87.6765				N	N	N
F3	MRC-5 1	ACTB	UNKNOWN	SYBR	None	1	0.647487	1.54443	14.3107	14.1074	0.201303		-9.61847	0.225856			0	TRUE	0.616262	TRUE	3	6	1	87.526				N	N	N
F4	MRC-5 1	ACTB	UNKNOWN	SYBR	None	1	0.647487	1.54443	14.1034	14.1074	0.201303		-9.61847	0.225856			0	TRUE	0.616262	TRUE	3	8	1	87.526				N	N	N
F5	H1703C 4	ACTB	UNKNOWN	SYBR	None	0.339294	0.187982	0.612401	12.2421	12.4081	0.475596		-8.05907	0.306846			1.55939	TRUE	0.616262	TRUE	3	5	1	87.3744				N	N	N
F6	H1703C 4	ACTB	UNKNOWN	SYBR	None	0.339294	0.187982	0.612401	12.9444	12.4081	0.475596		-8.05907	0.306846			1.55939	TRUE	0.616262	TRUE	3	6	1	87.3744				N	N	N
F7	H1703C 4	ACTB	UNKNOWN	SYBR	None	0.339294	0.187982	0.612401	12.0376	12.4081	0.475596		-8.05907	0.306846			1.55939	TRUE	0.616262	TRUE	1	3	1	87.5284				N	N	N
G2	1299C 2	ACTB	UNKNOWN	SYBR	None	0.305595	0.263029	0.355049	16.3224	16.3154	0.119339		-7.90816	0.0779409			1.71031	TRUE	0.616262	TRUE	3	10	1	87.6765				N	N	N
G3	1299C 2	ACTB	UNKNOWN	SYBR	None	0.305595	0.263029	0.355049	16.1928	16.3154	0.119339		-7.90816	0.0779409			1.71031	TRUE	0.616262	TRUE	3	10	1	87.6751				N	N	N
G4	1299C 2	ACTB	UNKNOWN	SYBR	None	0.305595	0.263029	0.355049	16.4312	16.3154	0.119339		-7.90816	0.0779409			1.71031	TRUE	0.616262	TRUE	3	8	1	87.526				N	N	N
G5	SW900C 5	ACTB	UNKNOWN	SYBR	None	0.440361	0.116206	1.66874	17.0849	16.6816	0.353892		-8.43522	0.692252			1.18324	TRUE	0.616262	TRUE	3	10	1	87.3744				N	N	N
G6	SW900C 5	ACTB	UNKNOWN	SYBR	None	0.440361	0.116206	1.66874	16.5369	16.6816	0.353892		-8.43522	0.692252			1.18324	TRUE	0.616262	TRUE	3	9	1	87.3744				N	N	N
G7	SW900C 5	ACTB	UNKNOWN	SYBR	None	0.440361	0.116206	1.66874	16.423	16.6816	0.353892		-8.43522	0.692252			1.18324	TRUE	0.616262	TRUE	3	9	1	87.5284				N	N	N
H2	SKMES-1C 3	ACTB	UNKNOWN	SYBR	None	0.471592	0.305143	0.728834	13.5858	13.7124	0.109818		-8.53408	0.226207			1.08439	TRUE	0.616262	TRUE	3	5	1	87.6765				N	N	N
H3	SKMES-1C 3	ACTB	UNKNOWN	SYBR	None	0.471592	0.305143	0.728834	13.7819	13.7124	0.109818		-8.53408	0.226207			1.08439	TRUE	0.616262	TRUE	3	7	1	87.6751				N	N	N
H4	SKMES-1C 3	ACTB	UNKNOWN	SYBR	None	0.471592	0.305143	0.728834	13.7694	13.7124	0.109818		-8.53408	0.226207			1.08439	TRUE	0.616262	TRUE	3	7	1	87.6751				N	N	N
Figure 1d
Group	Protein		Target protein			GAPDH		Target protein/GAPDH					Nomalize
		Gray value1	Gray value2	Gray value3	Gray value1	Gray value2	Gray value3	Gray value1	Gray value2	Gray value3	Mean	SD	Mean Nomalize	SD Nomalize	t test
MRC-5	RAD21	192.82	185.652	194.988	2014	2261.49	2245.93	0.0957401	0.0820929	0.0868181	0.088217	0.00693028	0.0490095	0.00385015		0.09±0.01
H1299		672.613	665.444	674.78	2033.24	2280.72	2265.17	0.330809	0.291769	0.297894	0.306824	0.0209962	0.170458	0.0116646	0.00141808	0.31±0.02
H1650		460.278	453.11	462.446	2053.76	2301.25	2285.7	0.224115	0.196897	0.202321	0.207778	0.0144057	0.115432	0.00800316	0.00135866	0.21±0.01
H661		639.313	632.145	641.481	2043.25	2290.74	2275.19	0.31289	0.275957	0.281946	0.290264	0.0198219	0.161258	0.0110122	0.00139715	0.29±0.02
SW900		98.273	91.1047	100.44	1938.7	2186.19	2170.63	0.0506902	0.0416729	0.0462724	0.0462118	0.00450896	0.0256732	0.00250498	0.00131159	0.05±0
SK-MES-1		1113.72	1106.55	1115.88	2090.47	2337.96	2322.41	0.532758	0.473296	0.480485	0.495513	0.0324545	0.275285	0.0180303	0.00133165	0.5±0.03
H1703		1004.22	997.055	1006.39	2041.48	2288.97	2273.42	0.491909	0.435591	0.442678	0.456726	0.0306747	0.253737	0.0170415	0.00140891	0.46±0.03
LK2		1205.44	1198.27	1207.61	1916.54	2164.02	2148.47	0.628967	0.553723	0.562077	0.581589	0.0412426	0.323105	0.0229126	0.00163189	0.58±0.04
A549		327.657	320.488	329.824	1772.01	2019.5	2003.95	0.184906	0.158697	0.164587	0.169397	0.0137508	0.0941093	0.00763935	0.00242804	0.17±0.01
MRC-5	GAPDH	2014	2261.49	2245.93
H1299		2033.24	2280.72	2265.17
H1650		2053.76	2301.25	2285.7
H661		2043.25	2290.74	2275.19
SW900		1938.7	2186.19	2170.63
SK-MES-1		2090.47	2337.96	2322.41
H1703		2041.48	2288.97	2273.42
LK2		1916.54	2164.02	2148.47
A549		1772.01	2019.5	2003.95

## Sheet: Figure 2
Figure 2b
CASE	Age	Survival time
1	67
2	60
3	55	0.4
4	60	0.8
5	76	1.2
6	61	1.3
7	71	1.3
8	59	1.4
9	42	1.5
10	74	1.7
11	55	1.9
12	68	1.9
13	63	2.3
14	56	11.4
15	64	2.4
16	74	10.4
17	54	2.5
18	39	2.7
19	56	2.8
20	59	2.8
21	62	2.8
22	42	3
23	69	3
24	65	3.2
25	55	3.2
26	61	3.3
27	67	3.4
28	57	3.5
29	63	3.6
30	71	4.1
31	65	4.4
32	68	4.4
33	41	4.5
34	65	4.6
35	55	4.6
36	63	4.9
37	64	5.8
38	63	5.8
39	55	6.3
40	63	6.5
41	64	6.9
42	46	7.3
43	45	7.7
44	60	8.9
45	58	9
46	61	9.3
47	50	9.3
48	66	10.3
49	41	10.3
50	59	10.4
51	55	10.7
52	64	10.7
53	52	10.8
54	52	10.8
55	49	11
56	42	11.1
57	65	11.3
58	58	11.4
59	52	11.5
60	31	11.7
61	64	11.8
62	55	11.8
63	55	12
64	61	12
65	54	12

## Sheet: Figure 3
Figure 3a
time	sample	1	2	3	mean±s.d.	t-test		mean	s.d.
day0	Control	0.3622	0.3617	0.3645	0.36±0			0.3628	0.00149332
	RAD21 KD	0.3786	0.3646	0.3581	0.37±0.01	0.107421		0.3671	0.0104762
	RAD21 KD+Vehicle	0.3514	0.3418	0.3501	0.35±0.01	0.103611		0.347767	0.00520801
	RAD21 KD+YS-49	0.3437	0.3849	0.372	0.37±0.02	0.103056		0.366867	0.0210742
day1	Control	0.6742	0.7022	0.6919	0.69±0.01			0.689433	0.014162
	RAD21 KD	0.4872	0.5068	0.4895	0.49±0.01	0.00393916		0.4945	0.010714
	RAD21 KD+Vehicle	0.4924	0.4997	0.5056	0.5±0.01	0.00544283		0.499233	0.00661236
	RAD21 KD+YS-49	0.6379	0.6458	0.6492	0.64±0.01	0.0011986		0.6443	0.00579741
day2	Control	0.9966	1.0034	0.9977	1±0			0.999233	0.00365011
	RAD21 KD	0.6979	0.7051	0.6802	0.69±0.01	0.0344825		0.6944	0.0128137
	RAD21 KD+Vehicle	0.6989	0.7078	0.7093	0.71±0.01	8.08239e-05		0.705333	0.00562168
	RAD21 KD+YS-49	0.892	0.8746	0.8974	0.89±0.01	0.000981944		0.888	0.0119147
day3	Control	1.3737	1.3544	1.3564	1.36±0.01			1.3615	0.0106127
	RAD21 KD	0.8597	0.8636	0.8734	0.87±0.01	0.0685841		0.865567	0.00705856
	RAD21 KD+Vehicle	0.8746	0.9029	0.8931	0.89±0.01	0.886248		0.8902	0.0143712
	RAD21 KD+YS-49	1.0982	1.1068	1.1464	1.12±0.03	0.00293934		1.11713	0.0257078
2.H1650 cell proliferation rate
time	sample	1	2	3	mean±s.d.	t-test
day0	Control	-0.16538	-0.303197	0.468578	0±0.41			0	0.411609
	RAD21 KD	3.13266	-0.681013	-2.45165	0±2.85	0.461985		0	2.85376
	RAD21 KD+Vehicle	1.04476	-1.71571	0.670948	0±1.5	0.210109		-1.11022e-14	1.49756
	RAD21 KD+YS-49	-6.31474	4.9155	1.39924	0±5.74	0.568896		-3.84877e-15	5.74439
day1	Control	85.8324	93.5502	90.7111	90.03±3.9			90.0312	3.90354
	RAD21 KD	32.7159	38.055	33.3424	34.7±2.92	0.00396027		34.7044	2.91855
	RAD21 KD+Vehicle	41.5892	43.6883	45.3848	43.55±1.9	0.00366704		43.5541	1.90138
	RAD21 KD+YS-49	73.8779	76.0313	76.958	75.62±1.58	0.0011986		75.6224	1.58025
day2	Control	174.697	176.571	175	175.42±1.01			175.423	1.0061
	RAD21 KD	90.1117	92.073	85.2901	89.16±3.49	0.035035		89.1583	3.49051
	RAD21 KD+Vehicle	100.968	103.527	103.959	102.82±1.62	3.14107e-05		102.818	1.61651
	RAD21 KD+YS-49	143.14	138.397	144.612	142.05±3.25	0.000981944		142.05	3.24769
day3	Control	278.638	273.319	273.87	275.28±2.93			275.276	2.92523
	RAD21 KD	134.187	135.249	137.919	135.78±1.92	0.0656448		135.785	1.92279
	RAD21 KD+Vehicle	151.49	159.628	156.81	155.98±4.13	0.0676059		155.976	4.13241
	RAD21 KD+YS-49	199.346	201.69	212.484	204.51±7.01	0.00293934		204.507	7.00741
Figure 3b
sample		Q1: Annexin V FITC- , PI -FL2+	Q2: Annexin V FITC+ , PI -FL2+	Q3: Annexin V FITC+ , PI -FL2-	Q4: Annexin V FITC- , PI -FL2-	Q2+Q3	Mean	s.d.
Control	1	0.54	4.5	0.6	94.4	5.1	4.9	0.730821
	2	0.33	4.61	0.9	94.2	5.51
	3	0.59	3.43	0.66	95.3	4.09
RAD21 KD	1	2.32	11.3	1.62	84.7	12.92	14.19	1.58767
	2	1.32	10.9	2.78	85	13.68
	3	2.21	11.9	4.07	81.8	15.97
RAD21 KD+Vehicle	1	1.68	11.3	3.02	84	14.32	15.3767	0.949965
	2	3.06	12	4.16	80.8	16.16
	3	2.77	10.6	5.05	81.5	15.65
RAD21 KD+YS-49	1	0.49	4.73	1.7	93.1	6.43	7.14667	0.650564
	2	0.93	5.22	2.48	91.4	7.7
	3	0.61	5.37	1.94	92.1	7.31
Figure 3c
Group	1	2	3	4	5	6	7	8	9	10	11	12	Mean	SD
Control	133	105	138	135	113	115	138	162	151	221	129	196	144.667	34.1423
RAD21 KD	59	63	65	59	70	55	54	57	42	40	39	52	54.5833	9.92204
RAD21 KD+Vehicle	62	57	50	52	65	83	76	46	84	55	50	14	57.8333	18.9345
RAD21 KD+YS-49	100	63	111	84	94	93	33	69	63	57	72	85	77	21.6585
Figure 3d
Group	1	2	3	4	5	6	7	8	9	10	11	12	Mean	SD
Control	173	161	181	172	108	103	118	104	79	86	81	76	120.167	40.3413
RAD21 KD	60	105	86	58	47	78	55	49	72	21	68	91	65.8333	22.6147
RAD21 KD+Vehicle	55	49	32	58	45	48	53	54	51	61	55	65	52.1667	8.44052
RAD21 KD+YS-49	88	97	82	93	56	72	132	110	79	62	115	113	91.5833	22.9603

## Sheet: Figure 4
Figure 4c
		Gene		Ct		Reference Gene			ΔCt			ΔΔCt			2^-ΔΔCt			Mean	SD	Mean Nomalize	SD Nomalize
Cell	Sample/ Treatment	Gene name	Cт 1	Cт 2	Cт 3	Ct 1	Ct 2	Ct 3	ΔCt 1	ΔCt 2	ΔCt 3	ΔΔCt 1	ΔΔCt 2	ΔΔCt 3	2^-ΔΔCt 1	2^-ΔΔCt 2	2^-ΔΔCt 3	2^-ΔΔCt	2^-ΔΔCt	2^-ΔΔCt	2^-ΔΔCt
H1299	H1299-scramble	PI3K	20.8484	20.7497	20.7412	18.6543	18.9731	18.9039	2.19408	1.7766	1.83726	0	-0.41748	-0.356815	1	1.33559	1.2806	1.2054	0.179991	1	0.149321
	H1299-RAD21 kd		25.2305	25.0407	25.1373	19.167	19.2909	19.3513	6.06351	5.74984	5.78609	3.86943	3.55576	3.59201	0.0684204	0.0850374	0.0829272	0.078795	0.00904637	0.0653685	0.00750489
	H1299-scramble	GAPDH	18.6543	18.9731	18.9039
	H1299-RAD21 kd		19.167	19.2909	19.3513
H1650	H1650-scramble	PI3K	25.0212	24.819	24.7779	18.9471	18.8965	18.7547	6.07413	5.92247	6.02321	6.07413	5.92247	6.02321	0.0148425	0.0164877	0.0153756	0.0155686	0.000839399	1	0.000696368
	H1650-RAD21 kd		26.4526	26.0762	26.2672	19.0326	18.9732	19.1455	7.41999	7.10304	7.12165	7.41999	7.10304	7.12165	0.00583929	0.00727396	0.00718076	0.00676467	0.000802761	0.434508	0.000665973
	H1650-scramble	GAPDH	18.9471	18.8965	18.7547
	H1650-RAD21 kd		19.0326	18.9732	19.1455
Figure 4d
Group	Protein		Target protein			GAPDH		Target protein/GAPDH					Nomalize
		Gray value1	Gray value2	Gray value3	Gray value1	Gray value2	Gray value3	Gray value1	Gray value2	Gray value3	Mean	SD	Mean Nomalize	SD Nomalize	t test
H1650-scramble	PI3K	709.92	609.875	690.97	569.907	547.847	484.651	1.24568	1.11322	1.42571	1.26153	0.156844	1	0.124328		1.26±0.16
H1650-RAD21 kd		523.82	430.514	501.813	593.541	572.428	511.442	0.882533	0.752084	0.981172	0.87193	0.114912	0.691166	0.0910887	0.00493465	0.87±0.11
H1299-scramble		660.958	548.89	635.855	657.278	635.945	581.959	1.0056	0.863109	1.09261	0.987106	0.115863	0.782464	0.0918432	0.0113403	0.99±0.12
H1299-RAD21 kd		420.901	305.007	401.526	644.635	625.336	568.757	0.652929	0.487749	0.705971	0.615549	0.113812	0.487937	0.0902172	0.00345433	0.62±0.11
H1650-scramble	p-PI3K	421.87	420.897	535.805	709.92	609.875	690.97	0.59425	0.690136	0.775439	0.686609	0.090646	1	0.13202		0.69±0.09
H1650-RAD21 kd		69.2579	82.8618	180.573	523.82	430.514	501.813	0.132217	0.192472	0.359842	0.228177	0.117938	0.332325	0.171769	0.00267521	0.23±0.12
H1299-scramble		427.884	453.596	526.46	660.958	548.89	635.855	0.647371	0.826388	0.827955	0.767238	0.103811	1.11743	0.151194	0.101235	0.77±0.1
H1299-RAD21 kd		11.7079	32.8297	113.681	420.901	305.007	401.526	0.0278162	0.107636	0.283122	0.139525	0.130606	0.203208	0.190219	0.00256725	0.14±0.13
H1650-scramble	GAPDH	569.907	547.847	484.651
H1650-RAD21 kd		593.541	572.428	511.442
H1299-scramble		657.278	635.945	581.959
H1299-RAD21 kd		644.635	625.336	568.757
Figure 4e
						H1299
					Sample Site Occupancy Results					Sample Site Occupancy Results					Sample Site Occupancy Results				Sample Site Occupancy Results
				Ct 1	∆ Ct		∆∆ Ct	Assay Site IP	Ct 2	∆ Ct		∆∆ Ct	Assay Site IP	Ct 3	∆ Ct		∆∆ Ct	Assay Site IP
Group	Antibody	Target Site	Sample		Input normalized	% Input	IgG adjusted	Fold Enrichment		Input normalized	% Input	IgG adjusted	Fold Enrichment		Input normalized	% Input	IgG adjusted	Fold Enrichment	% Input		Fold Enrichment
			Template		IP value (∆Ct)	Sites IP'ed	IP Ct value (∆∆Ct)	above bkgrnd (NIS)		IP value (∆Ct)	Sites IP'ed	IP Ct value (∆∆Ct)	above bkgrnd (NIS)		IP value (∆Ct)	Sites IP'ed	IP Ct value (∆∆Ct)	above bkgrnd (NIS)	Mean	SD	Mean	SD
					(Ct[IP]-Ct[InputxDF])	((2-∆Ct)x100%)	(∆Ct[IP]-∆Ct[NIS])	(2-∆∆Ct)		(Ct[IP]-Ct[InputxDF])	((2-∆Ct)x100%)	(∆Ct[IP]-∆Ct[NIS])	(2-∆∆Ct)		(Ct[IP]-Ct[InputxDF])	((2-∆Ct)x100%)	(∆Ct[IP]-∆Ct[NIS])	(2-∆∆Ct)
H1299	anti-RAD21	PI3K site1	Input	23.86		1			23.25		1			23.22		1
			IP	28.07	7.53	0.00541058	-3.02	8.11168	28.14	8.21	0.0033771	-3.31	9.91766	28.06	8.16	0.00349619	-3.01	8.05564	0.409462	0.101674	8.69499	0.815112
			IgG	32.41	10.55	0.000667012			32.77	11.52	0.000340514			32.39	11.17	0.000434005			0.048051	0.0124334
H1299	anti-RAD21	PI3K site2	Input	23.05		1			23.02		1			23.02		1
			IP	25.38	5.65	0.019915	-8.3	315.173	25.5	5.8	0.0179484	-9.3	630.346	25.33	5.63	0.020193	-8.8	445.722	1.93521	0.0983299	463.747	111.066
			IgG	35	13.95	6.31876e-05			36.12	15.1	2.84739e-05			35.45	14.43	4.53041e-05			0.00456552	0.00116883
H1299	anti-RAD21	PI3K site3	Input	24.29		1			23.68		1			23.77		1
			IP	26.69	5.72	0.0189718	-8.48	357.054	26.52	6.16	0.0139848	-8.28	310.834	26.3	5.85	0.017337	-7.83	227.544	1.67645	0.249351	298.477	47.2891
			IgG	36.49	14.2	5.31342e-05			36.12	14.44	4.49911e-05			35.45	13.68	7.61921e-05			0.00581058	0.00120575
H1299	anti-RAD21	GAPDH	Input	22.13		1			21.84		1			19.38		1
			IP	35.06	16.25	1.28311e-05	0.87	0.547147	35.69	17.17	6.78133e-06	1.71	0.30566	34.27	18.21	3.29795e-06	-0.64	1.55833	0.000763678	0.000302486	0.803712	0.503078
			IgG	35.51	15.38	2.34509e-05			35.3	15.46	2.21859e-05			36.23	18.85	2.11634e-06			0.00159177	0.00092009
								H1650
					Sample Site Occupancy Results					Sample Site Occupancy Results					Sample Site Occupancy Results				Sample Site Occupancy Results
				Ct 1	∆ Ct		∆∆ Ct	Assay Site IP	Ct 2	∆ Ct		∆∆ Ct	Assay Site IP	Ct 3	∆ Ct		∆∆ Ct	Assay Site IP
Group	Antibody	Target Site	Sample		Input normalized	% Input	IgG adjusted	Fold Enrichment		Input normalized	% Input	IgG adjusted	Fold Enrichment		Input normalized	% Input	IgG adjusted	Fold Enrichment	% Input		Fold Enrichment
			Template		IP value (∆Ct)	Sites IP'ed	IP Ct value (∆∆Ct)	above bkgrnd (NIS)		IP value (∆Ct)	Sites IP'ed	IP Ct value (∆∆Ct)	above bkgrnd (NIS)		IP value (∆Ct)	Sites IP'ed	IP Ct value (∆∆Ct)	above bkgrnd (NIS)	Mean	SD	Mean	SD
					(Ct[IP]-Ct[InputxDF])	((2-∆Ct)x100%)	(∆Ct[IP]-∆Ct[NIS])	(2-∆∆Ct)		(Ct[IP]-Ct[InputxDF])	((2-∆Ct)x100%)	(∆Ct[IP]-∆Ct[NIS])	(2-∆∆Ct)		(Ct[IP]-Ct[InputxDF])	((2-∆Ct)x100%)	(∆Ct[IP]-∆Ct[NIS])	(2-∆∆Ct)
H1650	anti-RAD21	PI3K site1	Input	24.02		1			24.2		1			24.17		1
			IP	29.31	8.61	0.00255936	-9.37	661.685	29.06	8.18	0.00344806	-9.62	786.88	29.25	8.4	0.00296038	-9.43	689.784	0.298927	0.0444348	712.783	49.3982
			IgG	40	17.98	3.86795e-06			40	17.8	4.38194e-06			40	17.83	4.29176e-06			0.000418055	2.08399e-05
H1650	anti-RAD21	PI3K site2	Input	21.01		1			21.03		1			21.33		1
			IP	24.04	6.35	0.0122591	-14.64	25531.7	24.37	6.66	0.00988872	-14.31	20311.4	24.51	6.5	0.0110485	-14.17	18433	1.10655	0.11852	21425.3	2737.56
			IgG	40	20.99	4.80154e-07			40	20.97	4.86857e-07			40	20.67	5.99391e-07			5.22134e-05	5.15047e-06
H1650	anti-RAD21	PI3K site3	Input	23.03		1			23.14		1			23.56		1
			IP	26.85	7.14	0.00708999	-11.83	3640.7	26.98	7.16	0.00699238	-11.7	3326.99	27.42	7.18	0.00689612	-11.26	2452.44	0.699283	0.0048805	3140.04	458.403
			IgG	40	18.97	1.94743e-06			40	18.86	2.10172e-06			40	18.44	2.81195e-06			0.000228703	3.49944e-05
H1650	anti-RAD21	GAPDH	Input	22.23		1			22.29		1			22.87		1
			IP	40	21.09	4.47999e-07	1.32	0.400535	40	21.03	4.67024e-07	1.32	0.400535	40	20.45	6.9813e-07	1.32	0.400535	5.37718e-05	9.51232e-07	0.400535	0
			IgG	40	19.77	1.1185e-06			40	19.71	1.166e-06			40	19.13	1.743e-06			0.00013425	2.66997e-05

## Sheet: Figure 5
Figure 5a
Group	Protein		Target protein			GAPDH		Target protein/GAPDH					Nomalize
		Gray value1	Gray value2	Gray value3	Gray value1	Gray value2	Gray value3	Gray value1	Gray value2	Gray value3	Mean	SD	Mean Nomalize	SD Nomalize	t test
H1650-NC	NIPBL	1316.96	1298.32	1263.98	1983.65	2012.39	2026.48	0.663908	0.645162	0.623733	0.644268	0.0201026	1	0.0312022		0.64±0.02
H1650-siNIPBL 2		122.637	103.993	69.6541	1985.35	2014.09	2028.18	0.0617708	0.0516326	0.0343432	0.0492489	0.0138683	0.0764416	0.0215257	3.98123e-05	0.05±0.01
H1650-siNIPBL 3		336.266	317.556	283.097	1934.36	1963.1	1977.18	0.173838	0.161763	0.143182	0.159594	0.0154429	0.247714	0.0239697	3.38671e-05	0.16±0.02
H1299-NC		2093.27	2074.63	2040.29	1919.69	1948.42	1962.51	1.09042	1.06477	1.03963	1.06494	0.0253964	6.67281	0.159131		1.06±0.03
H1299-siNIPBL 2		579.313	561.706	529.279	1847.14	1875.88	1889.97	0.313626	0.299436	0.280046	0.297703	0.0168568	1.86537	0.105623	4.3477e-05	0.3±0.02
H1299-siNIPBL 3		454.204	435.56	401.221	1799.24	1827.98	1842.07	0.252442	0.238273	0.21781	0.236175	0.0174108	1.47985	0.109094	3.35584e-05	0.24±0.02
H1650-NC	RAD21	1179.63	1061.49	1207.64	1983.65	2012.39	2026.48	0.594675	0.527475	0.595928	0.572692	0.0391646	1	0.0683869		0.57±0.04
H1650-siNIPBL 2		391.186	273.044	419.193	1985.35	2014.09	2028.18	0.197036	0.135567	0.206684	0.179762	0.0385774	0.31389	0.0673614	3.9728e-05	0.18±0.04
H1650-siNIPBL 3		639.514	521.372	667.521	1934.36	1963.1	1977.18	0.330608	0.265586	0.337612	0.311269	0.0397168	0.543518	0.0693509	4.11129e-05	0.31±0.04
H1299-NC		889.543	771.401	917.55	1919.69	1948.42	1962.51	0.463379	0.39591	0.467539	0.442276	0.040208	1.42088	0.129175		0.44±0.04
H1299-siNIPBL 2		317.524	199.382	345.531	1847.14	1875.88	1889.97	0.1719	0.106287	0.182823	0.15367	0.0413969	0.493689	0.132994	4.88783e-05	0.15±0.04
H1299-siNIPBL 3		310.412	192.27	338.419	1799.24	1827.98	1842.07	0.172523	0.105181	0.183717	0.153807	0.0424814	0.49413	0.136478	6.48799e-05	0.15±0.04
H1650-NC	GAPDH	1983.65	2012.39	2026.48
H1650-siNIPBL 2		1985.35	2014.09	2028.18
H1650-siNIPBL 3		1934.36	1963.1	1977.18
H1299-NC		1919.69	1948.42	1962.51
H1299-siNIPBL 2		1847.14	1875.88	1889.97
H1299-siNIPBL 3		1799.24	1827.98	1842.07
Figure 5b
		Gene		Ct		Reference Gene			ΔCt			ΔΔCt			2^-ΔΔCt			Mean	SD	Mean Nomalize	SD Nomalize
Cell	Sample/ Treatment	Gene name	Cт 1	Cт 2	Cт 3	Ct 1	Ct 2	Ct 3	ΔCt 1	ΔCt 2	ΔCt 3	ΔΔCt 1	ΔΔCt 2	ΔΔCt 3	2^-ΔΔCt 1	2^-ΔΔCt 2	2^-ΔΔCt 3	2^-ΔΔCt	2^-ΔΔCt	2^-ΔΔCt	2^-ΔΔCt
H1299	NC siRNA	RAD21	23.45	23.1	23.85	19.25	18.91	19.29	4.2	4.19	4.56	0	-0.01	0.36	1	1.00696	0.779165	0.928707	0.129554	1	0.139499
	KDM6B siRNA		25.31	25.21	25.02	19.45	19.45	19.15	5.86	5.76	5.87	1.66	1.56	1.67	0.316439	0.339151	0.314253	0.323281	0.0137871	0.348098	0.0148455
	NC siRNA	GAPDH	19.25	18.91	19.29
	KDM6B siRNA		19.45	19.45	19.15
H1650	NC siRNA	RAD21	24.85	24.9	24.99	19.5	19.67	19.32	5.35	5.23	5.67	4.82253	4.70253	5.14253	0.0353407	0.038406	0.0283104	0.034019	0.00517595	1	0.00557329
	KDM6B siRNA		25.46	26.45	26.18	19.4	19.22	19.35	6.06	7.23	6.83	5.53253	6.70253	6.30253	0.0216045	0.0096015	0.0126692	0.0146251	0.00623594	0.429909	0.00671465
	NC siRNA	GAPDH	19.5	19.67	19.32
	KDM6B siRNA		19.4	19.22	19.35
Figure 5d
RAD21 promoter	Vector	Background	Firefly	Renilla	F/R	mean	S.D.	mean	pGL3-basci	RAD21-1	RAD21-2	RAD21-3
H1650	pGL3-basic	43	12049	538193	0.0223879	0.023861	0.00140742	H1650	0.023861	0.914783	1.31439	0.291523
	blank 2	37	14201	563712	0.0251919			H1650+siNIPBL	0.0248333	0.633623	0.860176	0.292563
	blank 3	52	14638	609839	0.0240031			H1299	0.0243497	1.04241	1.6605	0.332048
	RAD21-1	61	457294	510631	0.895547	0.914783	0.0181765	H1299+siNIPBL	0.0242951	0.776121	1.06725	0.323223
	miR-139-1 2	58	496022	532400	0.931672
	miR-139-1 3	72	472503	515197	0.917131
	RAD21-2	55	686214	534103	1.2848	1.31439	0.033325	R/F	pGL3-basci	RAD21-1	RAD21-2	RAD21-3
	miR-139-2 2	46	693050	513185	1.35049			H1650	0.02±0	0.91±0.02	1.31±0.03	0.29±0.02
	miR-139-2 3	35	662184	506302	1.30788			H1650+siNIPBL	0.02±0	0.63±0.03	0.86±0.05	0.29±0.04
	RAD21-3	39	155926	565287	0.275835	0.291523	0.018739	H1299	0.02±0	1.04±0.08	1.66±0.05	0.33±0.04
	miR-139-3 2	41	184910	592142	0.312273			H1299+siNIPBL	0.02±0	0.78±0.05	1.07±0.06	0.32±0.04
	miR-139-3 3	63	153314	535200	0.286461
H1650+siNIPBL	pGL3-basic	61	15105	614820	0.0245682	0.0248333	0.000799455	S.D.	pGL3-basci	RAD21-1	RAD21-2	RAD21-3
	blank 2	53	13867	573013	0.0242001			H1650	0.00140742	0.0181765	0.033325	0.018739
	blank 3	56	15692	609832	0.0257317			H1650+siNIPBL	0.000799455	0.0325431	0.0465076	0.0394227
	RAD21-1	47	382953	636301	0.601843	0.633623	0.0325431	H1299	0.00137115	0.0824672	0.0471278	0.0398309
	miR-139-1 2	38	425701	673420	0.632148			H1299+siNIPBL	0.0011488	0.0505495	0.0576396	0.0440768
	miR-139-1 3	49	462847	694050	0.666878
	RAD21-2	33	505139	626042	0.806877	0.860176	0.0465076
	miR-139-2 2	40	520047	590200	0.881137			△CT	pGL3-basci	RAD21-1	RAD21-2	RAD21-3
	miR-139-2 3	52	540198	605254	0.892515			H1650	1	38.3381	55.0854	12.2176
	RAD21-3	47	194179	624001	0.311184	0.292563	0.0394227	H1650+siNIPBL	1	25.515	34.638	11.7811
	miR-139-3 2	75	160989	651042	0.247279			H1299	1	42.8099	68.194	13.6367
	miR-139-3 3	62	204790	641520	0.319226			H1299+siNIPBL	1	31.9456	43.9284	13.3041
H1299	pGL3-basic	60	13937	550914	0.025298	0.0243497	0.00137115
	blank 2	66	12831	563319	0.0227775				pGL3-basci	RAD21-1	RAD21-2	RAD21-3
	blank 3	29	13026	521593	0.0249735			H1650+NC	0.0223879	0.895547	1.2848	0.275835
	RAD21-1	40	590578	542815	1.08799	1.04241	0.0824672		0.0251919	0.931672	1.35049	0.312273
	miR-139-1 2	37	521192	550239	0.94721				0.0240031	0.917131	1.30788	0.286461
	miR-139-1 3	48	585560	536218	1.09202			H1650+siNIPBL	0.0245682	0.601843	0.806877	0.311184
	RAD21-2	31	825831	513833	1.6072	1.6605	0.0471278	H1650+siNIPBL	0.0242001	0.632148	0.881137	0.247279
	miR-139-2 2	56	890637	530879	1.67766				0.0257317	0.666878	0.892515	0.319226
	miR-139-2 3	42	883920	520982	1.69664			H1299+NC	0.025298	1.08799	1.6072	0.368168
	RAD21-3	45	210928	572913	0.368168	0.332048	0.0398309		0.0227775	0.94721	1.67766	0.338646
	miR-139-3 2	48	182140	537847	0.338646				0.0249735	1.09202	1.69664	0.28933
	miR-139-3 3	55	150394	519801	0.28933			H1299+siNIPBL	0.0229971	0.802013	1.1043	0.351661
H1299+siNIPBL	pGL3-basic	58	14682	638427	0.0229971	0.0242951	0.0011488		0.024707	0.717871	1.0966	0.27245
	blank 2	70	15200	615210	0.024707				0.0251812	0.808479	1.00084	0.345559
		54	15364	610138	0.0251812
	RAD21-1	62	481589	600475	0.802013	0.776121	0.0505495		pGL3-basci	RAD21-1	RAD21-2	RAD21-3
	miR-139-1 2	59	423317	589684	0.717871			H1650+NC	1	40.0014	57.3881	12.3207
	miR-139-1 3	61	468409	579371	0.808479				1	41.615	60.3223	13.9483
	RAD21-2	113	679431	615259	1.1043	1.06725	0.0576396		1	40.9655	58.4193	12.7954
	miR-139-2 2	58	650398	593105	1.0966			H1650+siNIPBL	1	26.8825	36.0408	13.8997
	miR-139-2 3	47	613857	613343	1.00084			H1650+siNIPBL	1	28.2362	39.3578	11.0452
	RAD21-3	53	219793	625014	0.351661	0.323223	0.0440768		1	29.7875	39.866	14.2589
	miR-139-3 2	62	172150	631859	0.27245			H1299+NC	1	48.5973	71.7887	16.445
	miR-139-3 3	39	221328	640492	0.345559				1	42.3091	74.9363	15.1263
									1	48.7772	75.784	12.9235
								H1299+siNIPBL	1	35.8236	49.3258	15.7076
									1	32.0652	48.9818	12.1695
P value	t-test								1	36.1123	44.7045	15.4351
H1650-RAD21-1/pGL3-basic	0.000118076
H1650-RAD21-2/pGL3-basic	0.00020445
H1650-RAD21-3/pGL3-basic	0.00140736
H1650+siNIPBL-RAD21-1/pGL3-basic	0.000916516
H1650+siNIPBL-RAD21-2/pGL3-basic	0.00101769
H1650+siNIPBL-RAD21-3/pGL3-basic	0.00693573
H1299-RAD21-1/pGL3-basic	0.00210916
H1299-RAD21-2/pGL3-basic	0.000283518
H1299-RAD21-3/pGL3-basic	0.00555531
H1299+siNIPBL-RAD21-1/pGL3-basic	0.00152124
H1299+siNIPBL--RAD21-2/pGL3-basic	0.00104593
H1299+siNIPBL--RAD21-3/pGL3-basic	0.00731289
P value	t-test
H1650-siNIPBL-RAD21-1/H1650-RAD21-1	0.0030429
H1650-siNIPBL-RAD21-2/H1650-RAD21-2	0.00185291
H1650-siNIPBL-RAD21-3/H1650-RAD21-3	0.97774
H1299-siNIPBL-RAD21-1/H1299-RAD21-1	0.00478513
H1299-siNIPBL-RAD21-2/H1299-RAD21-2	0.00879919
H1299-siNIPBL-RAD21-3/H1299-RAD21-3	0.827115

## Sheet: Figure 6
Figure 6b
									H1299
					Sample Site Occupancy Results					Sample Site Occupancy Results					Sample Site Occupancy Results				Sample Site Occupancy Results
				Ct 1	∆ Ct		∆∆ Ct	Assay Site IP	Ct 2	∆ Ct		∆∆ Ct	Assay Site IP	Ct 3	∆ Ct		∆∆ Ct	Assay Site IP
Group	Antibody	Target Site	Sample		Input normalized	% Input	IgG adjusted	Fold Enrichment		Input normalized	% Input	IgG adjusted	Fold Enrichment		Input normalized	% Input	IgG adjusted	Fold Enrichment	% Input		Fold Enrichment
			Template		IP value (∆Ct)	Sites IP'ed	IP Ct value (∆∆Ct)	above bkgrnd (NIS)		IP value (∆Ct)	Sites IP'ed	IP Ct value (∆∆Ct)	above bkgrnd (NIS)		IP value (∆Ct)	Sites IP'ed	IP Ct value (∆∆Ct)	above bkgrnd (NIS)	Mean	SD	Mean	SD
					(Ct[IP]-Ct[InputxDF])	((2-∆Ct)x100%)	(∆Ct[IP]-∆Ct[NIS])	(2-∆∆Ct)		(Ct[IP]-Ct[InputxDF])	((2-∆Ct)x100%)	(∆Ct[IP]-∆Ct[NIS])	(2-∆∆Ct)		(Ct[IP]-Ct[InputxDF])	((2-∆Ct)x100%)	(∆Ct[IP]-∆Ct[NIS])	(2-∆∆Ct)
NC	anti-KDM6B	RAD21 site1	Input	23.59		1			23.38		1			22.98		1
			IP	26.15	5.88	0.0169802	-10	1024	26.06	6	0.015625	-9.37	661.685	25.95	6.29	0.0127797	-8.64	398.932	1.51283	0.0677616	694.872	219.418
			IgG	37.47	15.88	1.65823e-05			36.75	15.37	2.3614e-05			35.91	14.93	3.20348e-05			0.0024077	0.00053052
NC	anti-KDM6B	RAD21 site2	Input	24.61		1			24.44		1			24.07		1
			IP	26.19	4.9	0.0334929	-6.73	106.153	26.4	5.28	0.0257372	-6.51	91.1392	26.51	5.76	0.018453	-5.99	63.5579	2.58944	0.387785	86.95	15.5947
			IgG	34.24	11.63	0.000315516			34.23	11.79	0.000282395			33.82	11.75	0.000290334			0.0296081	0.00129563
NC	anti-KDM6B	RAD21 site3	Input	24.31		1			24.66		1			24.01		1
			IP	26.26	5.27	0.0259162	-5.46	44.0173	26.86	5.52	0.0217929	-4.15	17.7531	26.68	5.99	0.0157337	-4.75	26.9087	2.11476	0.206168	29.5597	9.63842
			IgG	33.04	10.73	0.000588773			32.33	9.67	0.00122755			32.75	10.74	0.000584706			0.0800344	0.0284805
NC	anti-KDM6B	GAPDH	Input	20.33		1			20.53		1			21.65		1
			IP	36.92	19.91	1.01506e-06	1.56	0.339151	35.97	18.76	2.25256e-06	1.78	0.291183	35.54	17.21	6.5959e-06	2.26	0.208772	0.000328784	6.18751e-05	0.279702	0.0472868
			IgG	36.68	18.35	2.99295e-06			35.51	16.98	7.7359e-06			34.6	14.95	3.15938e-05			0.00141075	0.00116575
siNIPBL	anti-KDM6B	RAD21 site1	Input	23.34		1			23.34		1			22.36		1
			IP	30.24	10.22	0.000838443	-3.97	15.6707	29.73	9.71	0.00119398	-4.5	22.6274	29.73	10.69	0.000605326	-5.61	48.8403	0.0879251	0.0177771	29.0461	13.1961
			IgG	35.53	14.19	5.35038e-05			35.55	14.21	5.27672e-05			36.66	16.3	1.2394e-05			0.0039555	0.00181073
siNIPBL	anti-KDM6B	RAD21 site2	Input	24.19		1			24.1		1			23.86		1
			IP	28.14	7.27	0.00647906	-2.64	6.23332	28.17	7.39	0.00596195	-2.78	6.86852	28.07	7.53	0.00541058	-3.02	8.11168	0.595053	0.0258554	7.07117	0.693669
			IgG	32.1	9.91	0.00103942			32.27	10.17	0.00086801			32.41	10.55	0.000667012			0.0858149	0.0127425
siNIPBL	anti-KDM6B	RAD21 site3	Input	23.25		1			23.22		1			23.8		1
			IP	28.14	8.21	0.0033771	-3.31	9.91766	28.06	8.16	0.00349619	-3.01	8.05564	28.82	8.34	0.0030861	-2.04	4.11246	0.33198	0.00595466	7.36192	2.16631
			IgG	32.77	11.52	0.000340514			32.39	11.17	0.000434005			32.18	10.38	0.000750427			0.0508315	0.0161408
siNIPBL	anti-KDM6B	GAPDH	Input	21.8		1			20.64		1			22.12		1
			IP	35.55	17.07	7.26805e-06	3.79	0.072293	32.5	15.18	2.6938e-05	-0.53	1.44393	35.32	16.52	1.0641e-05	0.92	0.528509	0.0014949	0.000983495	0.681577	0.508235
			IgG	33.08	13.28	0.000100536			34.35	15.71	1.8656e-05			35.72	15.6	2.01341e-05			0.0046442	0.00360626
									H1650
					Sample Site Occupancy Results					Sample Site Occupancy Results					Sample Site Occupancy Results				Sample Site Occupancy Results
				Ct 1	∆ Ct		∆∆ Ct	Assay Site IP	Ct 2	∆ Ct		∆∆ Ct	Assay Site IP	Ct 3	∆ Ct		∆∆ Ct	Assay Site IP
Group	Antibody	Target Site	Sample		Input normalized	% Input	IgG adjusted	Fold Enrichment		Input normalized	% Input	IgG adjusted	Fold Enrichment		Input normalized	% Input	IgG adjusted	Fold Enrichment	% Input		Fold Enrichment
			Template		IP value (∆Ct)	Sites IP'ed	IP Ct value (∆∆Ct)	above bkgrnd (NIS)		IP value (∆Ct)	Sites IP'ed	IP Ct value (∆∆Ct)	above bkgrnd (NIS)		IP value (∆Ct)	Sites IP'ed	IP Ct value (∆∆Ct)	above bkgrnd (NIS)	Mean	SD	Mean	SD
					(Ct[IP]-Ct[InputxDF])	((2-∆Ct)x100%)	(∆Ct[IP]-∆Ct[NIS])	(2-∆∆Ct)		(Ct[IP]-Ct[InputxDF])	((2-∆Ct)x100%)	(∆Ct[IP]-∆Ct[NIS])	(2-∆∆Ct)		(Ct[IP]-Ct[InputxDF])	((2-∆Ct)x100%)	(∆Ct[IP]-∆Ct[NIS])	(2-∆∆Ct)
NC	anti-KDM6B	RAD21 site1	Input	24.4		1			24.48		1			24.56		1
			IP	28.33	7.25	0.0065695	-10.35	1305.15	28.6	7.44	0.00575886	-10.08	1082.39	28.55	7.31	0.00630189	-10.13	1120.56	0.621009	0.040532	1169.36	90.5238
			IgG	40	17.6	5.03352e-06			40	17.52	5.32052e-06			40	17.44	5.62389e-06			0.000532598	1.98607e-05
NC	anti-KDM6B	RAD21 site2	Input	23.1		1			23.12		1			23.33		1
			IP	26.29	6.51	0.0109722	-12.39	5367.37	26.32	6.52	0.0108964	-12.36	5256.91	26.55	6.54	0.0107464	-12.13	4482.23	1.08717	0.00378953	5035.5	368.851
			IgG	40	18.9	2.04425e-06			40	18.88	2.07278e-06			40	18.67	2.39756e-06			0.000217153	1.50688e-05
NC	anti-KDM6B	RAD21 site3	Input	22.51		1			22.49		1			22.44		1
			IP	26.02	6.83	0.00878952	-12.66	6472.02	26.06	6.89	0.00843147	-12.62	6295.04	25.98	6.86	0.00860863	-12.7	6653.97	0.860987	0.0179024	6473.68	120.196
			IgG	40	19.49	1.35808e-06			40	19.51	1.33938e-06			40	19.56	1.29376e-06			0.000133041	2.44324e-06
NC	anti-KDM6B	GAPDH	Input	21.19		1			21.86		1			21.43		1
			IP	40	22.13	2.17874e-07	1.32	0.400535	40	21.46	3.46654e-07	1.32	0.400535	40	21.89	2.57308e-07	1.32	0.400535	2.73946e-05	6.43898e-06	0.400535	0
			IgG	40	20.81	5.43959e-07			40	20.14	8.65478e-07			40	20.57	6.42411e-07			6.83949e-05	1.21019e-05
siNIPBL	anti-KDM6B	RAD21 site1	Input	21.35		1			21.78		1			21.96		1
			IP	30.25	12.22	0.000209611	-8.43	344.892	32.01	13.55	8.33765e-05	-6.67	101.829	32.65	14.01	6.06136e-05	-6.03	65.3448	0.0117867	0.00631171	170.688	116.136
			IgG	40	20.65	6.07758e-07			40	20.22	8.18792e-07			40	20.04	9.27596e-07			7.84715e-05	1.17972e-05
siNIPBL	anti-KDM6B	RAD21 site2	Input	23.21		1			23.4		1			23.55		1
			IP	27.3	7.41	0.00587987	-11.38	2665.15	27.13	7.05	0.00754638	-11.55	2998.45	27.49	7.26	0.00652412	-11.19	2336.28	0.665012	0.0833254	2666.63	221.214
			IgG	40	18.79	2.20621e-06			40	18.6	2.51676e-06			40	18.45	2.79252e-06			0.000250516	1.99304e-05
siNIPBL	anti-KDM6B	RAD21 site3	Input	22.56		1			22.62		1			22.78		1
			IP	26.72	7.48	0.00560139	-11.96	3983.99	27.44	8.14	0.003545	-11.24	2418.67	27.19	7.73	0.00471019	-11.49	2876.3	0.461886	0.10282	3092.99	594.003
			IgG	40	19.44	1.40597e-06			40	19.38	1.46568e-06			40	19.22	1.63758e-06			0.000150308	8.96703e-06
siNIPBL	anti-KDM6B	GAPDH	Input	21.33		1			22.52		1			22.35		1
			IP	40	21.99	2.40077e-07	1.32	0.400535	40	20.8	5.47742e-07	1.32	0.400535	40	20.97	4.86857e-07	1.32	0.400535	4.24892e-05	1.53833e-05	0.400535	0
			IgG	40	20.67	5.99391e-07			40	19.48	1.36753e-06			40	19.65	1.21552e-06			0.000106081	3.07613e-05
Figure 6c
		Gene		Ct		Reference Gene			ΔCt			ΔΔCt			2^-ΔΔCt			Mean	SD	Mean Nomalize	SD Nomalize
Cell	Sample/ Treatment	Gene name	Cт 1	Cт 2	Cт 3	Ct 1	Ct 2	Ct 3	ΔCt 1	ΔCt 2	ΔCt 3	ΔΔCt 1	ΔΔCt 2	ΔΔCt 3	2^-ΔΔCt 1	2^-ΔΔCt 2	2^-ΔΔCt 3	2^-ΔΔCt	2^-ΔΔCt	2^-ΔΔCt	2^-ΔΔCt
H1299	NC siRNA	RAD21	23.45	23.1	23.85	19.25	18.91	19.29	4.2	4.19	4.56	4.2	4.19	4.56	0.0544094	0.0547879	0.0423939	0.0505304	0.00704896	#DIV/0!	#DIV/0!
	KDM6B siRNA		25.31	25.21	25.02	19.45	19.45	19.15	5.86	5.76	5.87	5.86	5.76	5.87	0.0172173	0.018453	0.0170983	0.0175895	0.000750149	#DIV/0!	#DIV/0!
	NC siRNA	GAPDH	19.25	18.91	19.29
	KDM6B siRNA		19.45	19.45	19.15
H1650	NC siRNA	RAD21	24.85	24.9	24.99	19.5	19.67	19.32	5.35	5.23	5.67	5.35	5.23	5.67	0.0245183	0.0266448	0.0196408	0.0236013	0.00359091	#DIV/0!	#DIV/0!
	KDM6B siRNA		25.46	26.45	26.18	19.4	19.22	19.35	6.06	7.23	6.83	6.06	7.23	6.83	0.0149885	0.00666121	0.00878952	0.0101464	0.00432629	#DIV/0!	#DIV/0!
	NC siRNA	GAPDH	19.5	19.67	19.32
	KDM6B siRNA		19.4	19.22	19.35
Figure 6d
										H1299
					Sample Site Occupancy Results					Sample Site Occupancy Results					Sample Site Occupancy Results				Sample Site Occupancy Results
				Ct 1	∆ Ct		∆∆ Ct	Assay Site IP	Ct 2	∆ Ct		∆∆ Ct	Assay Site IP	Ct 3	∆ Ct		∆∆ Ct	Assay Site IP
Group	Antibody	Target Site	Sample		Input normalized	% Input	IgG adjusted	Fold Enrichment		Input normalized	% Input	IgG adjusted	Fold Enrichment		Input normalized	% Input	IgG adjusted	Fold Enrichment	% Input		Fold Enrichment
			Template		IP value (∆Ct)	Sites IP'ed	IP Ct value (∆∆Ct)	above bkgrnd (NIS)		IP value (∆Ct)	Sites IP'ed	IP Ct value (∆∆Ct)	above bkgrnd (NIS)		IP value (∆Ct)	Sites IP'ed	IP Ct value (∆∆Ct)	above bkgrnd (NIS)	Mean	SD	Mean	SD
					(Ct[IP]-Ct[InputxDF])	((2-∆Ct)x100%)	(∆Ct[IP]-∆Ct[NIS])	(2-∆∆Ct)		(Ct[IP]-Ct[InputxDF])	((2-∆Ct)x100%)	(∆Ct[IP]-∆Ct[NIS])	(2-∆∆Ct)		(Ct[IP]-Ct[InputxDF])	((2-∆Ct)x100%)	(∆Ct[IP]-∆Ct[NIS])	(2-∆∆Ct)
NC	anti-H3K27me3	RAD21 site1	Input	22.1		1			22.14		1			22.33		1
			IP	25.75	6.97	0.00797666	-4.47	22.1618	26.09	7.27	0.00647906	-4.08	16.9123	25.21	6.2	0.0136024	-4.99	31.779	0.935269	0.0748799	23.6177	5.44086
			IgG	31.54	11.44	0.000359929			31.49	11.35	0.000383098			31.52	11.19	0.00042803			0.0390352	0.00251186
NC	anti-H3K27me3	RAD21 site2	Input	21.53		1			22.01		1			22.19		1
			IP	23.67	5.46	0.0227183	-6.29	78.249	23.91	5.22	0.0268302	-5.79	55.3304	23.78	4.91	0.0332616	-6.2	73.5167	2.76034	0.205592	69.032	9.13442
			IgG	31.28	11.75	0.000290334			31.02	11.01	0.000484908			31.3	11.11	0.000452436			0.0409226	0.00792614
NC	anti-H3K27me3	RAD21 site3	Input	21.25		1			21.22		1			21.05		1
			IP	23.75	5.82	0.0177013	-4.99	31.779	22.85	4.95	0.032352	-6.26	76.6386	23.29	5.56	0.0211969	-5.74	53.4456	2.37501	0.732536	53.9544	15.1228
			IgG	30.06	10.81	0.000557014			30.43	11.21	0.000422137			30.35	11.3	0.000396608			0.0458586	0.00656183
NC	anti-H3K27me3	GAPDH	Input	20.06		1			19.65		1			20.06		1
			IP	31.2	14.46	4.43717e-05	1.83	0.281265	30.99	14.66	3.86278e-05	1.78	0.291183	31.71	14.97	3.11588e-05	2.48	0.179244	0.00380528	0.000287195	0.250564	0.0475465
			IgG	30.69	12.63	0.000157758			30.53	12.88	0.000132658			30.55	12.49	0.000173834			0.015475	0.0014728
siNIPBL	anti-H3K27me3	RAD21 site1	Input	20.86		1			20.64		1			20.1		1
			IP	21.65	4.11	0.0579118	-7.35	163.144	21.65	4.33	0.049721	-7.2	147.033	21.66	4.88	0.0339605	-7.16	143.013	4.71977	0.409536	151.063	8.05364
			IgG	30.32	11.46	0.000354974			30.17	11.53	0.000338161			30.14	12.04	0.000237465			0.03102	0.00484902
siNIPBL	anti-H3K27me3	RAD21 site2	Input	20.01		1			19.91		1			20.64		1
			IP	21.19	4.5	0.0441942	-6.32	79.8932	21.07	4.48	0.0448111	-6.71	104.691	21.8	4.48	0.0448111	-6.08	67.6492	4.46055	0.0308464	84.0779	13.7424
			IgG	28.83	10.82	0.000553166			29.1	11.19	0.00042803			29.2	10.56	0.000662404			0.0547867	0.00798911
siNIPBL	anti-H3K27me3	RAD21 site3	Input	20.5		1			20.54		1			20.22		1
			IP	21.8	4.62	0.0406669	-7.7	207.937	21.42	4.2	0.0544094	-8.85	461.44	21.16	4.26	0.052193	-8.9	477.713	4.90898	0.687124	382.363	116.284
			IgG	30.82	12.32	0.000195574			31.59	13.05	0.000117912			31.38	13.16	0.000109256			0.0140914	0.00364398
siNIPBL	anti-H3K27me3	GAPDH	Input	19.94		1			19.29		1			19.29		1
			IP	30.71	14.09	5.73439e-05	1.74	0.29937	30.63	14.66	3.86278e-05	1.83	0.281265	30.26	14.29	4.99208e-05	1.65	0.31864	0.00486308	0.000935805	0.299758	0.012588
			IgG	30.29	12.35	0.000191549			30.12	12.83	0.000137336			29.93	12.64	0.000156668			0.0161851	0.00197985
siKDM6B	anti-H3K27me3	RAD21 site1	Input	22.04		1			22.06		1			21.56		1
			IP	22.66	3.94	0.0651541	-7.47	177.294	22.14	3.4	0.0947323	-8.08	270.597	22.05	3.81	0.0712977	-7.77	218.275	7.70614	1.47891	222.055	32.361
			IgG	31.45	11.41	0.000367492			31.54	11.48	0.000350087			31.14	11.58	0.000326642			0.0348074	0.00142875
siKDM6B	anti-H3K27me3	RAD21 site2	Input	22.29		1			22.46		1			22.02		1
			IP	22.98	4.01	0.0620683	-7.31	158.683	22.21	3.07	0.11908	-7.57	190.019	22.73	4.03	0.0612138	-6.5	90.5097	8.07873	2.85057	146.404	37.2627
			IgG	31.61	11.32	0.000391147			31.1	10.64	0.000626673			30.55	10.53	0.000676323			0.0564714	0.0115711
siKDM6B	anti-H3K27me3	RAD21 site3	Input	21.42		1			21.8		1			20.74		1
			IP	21.49	3.39	0.0953912	-4.6	24.2515	22.01	3.53	0.0865693	-4.57	23.7524	21.44	4.02	0.0616395	-4.32	19.9733	8.12	0.441093	22.659	1.7905
			IgG	27.41	7.99	0.00393342			27.9	8.1	0.00364466			27.08	8.34	0.0030861			0.355473	0.0312418
siKDM6B	anti-H3K27me3	GAPDH	Input	19.01		1			19.09		1			18.92		1
			IP	29.16	13.47	8.81304e-05	1.04	0.486327	27.33	11.56	0.000331202	0.07	0.952638	29.17	13.57	8.22286e-05	1.57	0.336808	0.0167187	0.0121536	0.591925	0.240476
			IgG	29.44	12.43	0.000181216			28.58	11.49	0.000347669			28.92	12	0.000244141			0.0257675	0.00599956
										H1650
					Sample Site Occupancy Results					Sample Site Occupancy Results					Sample Site Occupancy Results				Sample Site Occupancy Results
				Ct 1	∆ Ct		∆∆ Ct	Assay Site IP	Ct 2	∆ Ct		∆∆ Ct	Assay Site IP	Ct 3	∆ Ct		∆∆ Ct	Assay Site IP
Group	Antibody	Target Site	Sample		Input normalized	% Input	IgG adjusted	Fold Enrichment		Input normalized	% Input	IgG adjusted	Fold Enrichment		Input normalized	% Input	IgG adjusted	Fold Enrichment	% Input		Fold Enrichment
			Template		IP value (∆Ct)	Sites IP'ed	IP Ct value (∆∆Ct)	above bkgrnd (NIS)		IP value (∆Ct)	Sites IP'ed	IP Ct value (∆∆Ct)	above bkgrnd (NIS)		IP value (∆Ct)	Sites IP'ed	IP Ct value (∆∆Ct)	above bkgrnd (NIS)	Mean	SD	Mean	SD
					(Ct[IP]-Ct[InputxDF])	((2-∆Ct)x100%)	(∆Ct[IP]-∆Ct[NIS])	(2-∆∆Ct)		(Ct[IP]-Ct[InputxDF])	((2-∆Ct)x100%)	(∆Ct[IP]-∆Ct[NIS])	(2-∆∆Ct)		(Ct[IP]-Ct[InputxDF])	((2-∆Ct)x100%)	(∆Ct[IP]-∆Ct[NIS])	(2-∆∆Ct)
NC	anti-H3K27me3	RAD21 site1	Input	22.75		1			22.57		1			22.62		1
			IP	25.61	6.18	0.0137922	-4.79	27.6652	26.75	7.5	0.00552427	-4.49	22.4711	25.34	6.04	0.0151977	-5.48	44.6318	1.15047	0.413398	31.5894	8.69495
			IgG	31.72	10.97	0.000498541			32.56	11.99	0.000245839			32.14	11.52	0.000340514			0.0361631	0.00912733
NC	anti-H3K27me3	RAD21 site2	Input	22.3		1			22.28		1			22.3		1
			IP	24.85	5.87	0.0170983	-5.11	34.5353	24.2	5.24	0.0264608	-5.69	51.6251	24.01	5.03	0.0306069	-5.92	60.5477	2.4722	0.468123	48.9027	9.57826
			IgG	31.28	10.98	0.000495097			31.21	10.93	0.000512557			31.25	10.95	0.0005055			0.0504385	0.000619169
NC	anti-H3K27me3	RAD21 site3	Input	21.45		1			21.08		1			21.63		1
			IP	23.75	5.62	0.0203335	-2.61	6.10504	24.29	6.53	0.0108212	-2.26	4.78991	24.56	6.25	0.013139	-1.55	2.92817	1.47645	0.475615	4.60771	1.11969
			IgG	27.68	8.23	0.00333061			27.87	8.79	0.00225916			27.43	7.8	0.0044871			0.335895	0.0752099
NC	anti-H3K27me3	GAPDH	Input	19.56		1			19.22		1			19.75		1
			IP	30.57	14.33	4.85557e-05	1.29	0.408951	30.01	14.11	5.65544e-05	0.87	0.547147	30.38	13.95	6.31876e-05	1.32	0.400535	0.00560992	0.000399938	0.452211	0.0632906
			IgG	30.6	13.04	0.000118732			30.46	13.24	0.000103362			30.38	12.63	0.000157758			0.0126618	0.00207602
siNIPBL	anti-H3K27me3	RAD21 site1	Input	20.49		1			20.53		1			20.28		1
			IP	22.15	4.98	0.0316862	-5.77	54.5686	22.23	5.02	0.0308198	-5.61	48.8403	22.24	5.28	0.0257372	-4.81	28.0514	2.94144	0.0433231	43.8201	10.5125
			IgG	29.24	10.75	0.000580668			29.16	10.63	0.000631032			28.37	10.09	0.000917503			0.0709734	0.0138512
siNIPBL	anti-H3K27me3	RAD21 site2	Input	22.07		1			22.86		1			22.87		1
			IP	24	5.25	0.026278	-6.77	109.137	24.31	4.77	0.0366511	-6.57	95.0095	24.44	4.89	0.0337259	-5.63	49.5221	3.22183	0.518654	84.5563	23.3561
			IgG	32.09	12.02	0.000240779			32.2	11.34	0.000385762			31.39	10.52	0.000681027			0.0435856	0.0163447
siNIPBL	anti-H3K27me3	RAD21 site3	Input	21.08		1			20.98		1			21.04		1
			IP	22.66	4.9	0.0334929	-7.07	134.364	22.17	4.51	0.0438889	-7.58	191.341	22.97	5.25	0.026278	-6.68	102.537	3.45533	0.519799	142.747	32.3957
			IgG	31.05	11.97	0.000249271			31.07	12.09	0.000229376			30.97	11.93	0.000256278			0.0244975	0.00103995
siNIPBL	anti-H3K27me3	GAPDH	Input	19.84		1			19.17		1			19.58		1
			IP	29.35	12.83	0.000137336	0.65	0.63728	29.38	13.53	8.45404e-05	0.91	0.532185	29.68	13.42	9.12384e-05	1.56	0.339151	0.0104372	0.00263979	0.502872	0.109147
			IgG	30.02	12.18	0.000215504			29.79	12.62	0.000158855			29.44	11.86	0.00026902			0.021446	0.00370696
siKDM6B	anti-H3K27me3	RAD21 site1	Input	20.2		1			20.51		1			20.25		1
			IP	21.88	5	0.03125	-8.4	337.794	21.59	4.4	0.0473661	-8.47	354.588	21.86	4.93	0.0328036	-9.1	548.748	3.71399	0.805807	413.71	90.0253
			IgG	31.6	13.4	9.2512e-05			31.38	12.87	0.000133581			32.28	14.03	5.97791e-05			0.00952906	0.00255268
siKDM6B	anti-H3K27me3	RAD21 site2	Input	20.52		1			20.24		1			20.48		1
			IP	21.3	4.1	0.0583146	-9.41	680.287	21.94	5.02	0.0308198	-8.89	474.413	21.38	4.22	0.0536603	-9.91	962.071	4.75982	1.37474	705.591	170.987
			IgG	32.03	13.51	8.57205e-05			32.15	13.91	6.4964e-05			32.61	14.13	5.57758e-05			0.00688201	0.00112669
siKDM6B	anti-H3K27me3	RAD21 site3	Input	22.04		1			22.46		1			22.31		1
			IP	23.35	4.63	0.040386	-5.8	55.7152	23.61	4.47	0.0451228	-6.12	69.551	23.38	4.39	0.0476956	-5.36	41.0696	4.44015	0.236838	55.4453	9.58378
			IgG	30.47	10.43	0.000724865			31.05	10.59	0.000648772			30.06	9.75	0.00116134			0.0844991	0.0210896
siKDM6B	anti-H3K27me3	GAPDH	Input	19.71		1			20.17		1			20.39		1
			IP	29.79	13.4	9.2512e-05	0.6	0.659754	29.71	12.86	0.00013451	1.02	0.493116	30.23	13.16	0.000109256	0.66	0.632878	0.0112093	0.0020999	0.59525	0.0680888
			IgG	30.51	12.8	0.000140222			30.01	11.84	0.000272775			30.89	12.5	0.000172633			0.019521	0.005171

## Sheet: Figure 7
Figure 7b
		Gene		Ct		Reference Gene			ΔCt			ΔΔCt			2^-ΔΔCt			Mean	SD	Mean Nomalize	SD Nomalize
Cell	Sample/ Treatment	Gene name	Cт 1	Cт 2	Cт 3	Ct 1	Ct 2	Ct 3	ΔCt 1	ΔCt 2	ΔCt 3	ΔΔCt 1	ΔΔCt 2	ΔΔCt 3	2^-ΔΔCt 1	2^-ΔΔCt 2	2^-ΔΔCt 3	2^-ΔΔCt	2^-ΔΔCt	2^-ΔΔCt	2^-ΔΔCt
H1299	NC siRNA	PI3K	25.1	25.69	25.39	15.27	15.97	15.62	9.83	9.72	9.77	0	-0.11	-0.06	1	1.07923	1.04247	1.04056	0.0396483	1	0.0381027
	EZH2 siRNA		26.07	27.02	26.54	15.49	15.59	16.04	10.58	11.43	10.5	0.75	1.6	0.67	0.594604	0.329877	0.628507	0.517662	0.163508	0.497482	0.157134
	NC siRNA	GAPDH	15.27	15.97	15.62
	EZH2 siRNA		15.49	15.59	16.04
H1650	NC siRNA	PI3K	26.62	26	26.31	16.71	15.65	16.18	9.91	10.35	10.13	9.91	10.35	10.13	0.00103942	0.000766195	0.000892414	0.000899344	0.000136746	1	0.000131415
	EZH2 siRNA		26.35	27.78	27.06	15.11	15.83	15.47	11.24	11.95	11.59	11.24	11.95	11.59	0.00041345	0.00025275	0.000324386	0.000330195	8.05072e-05	0.367151	7.73687e-05
	NC siRNA	GAPDH	16.71	15.65	16.18
	EZH2 siRNA		15.11	15.83	15.47
Figure 7c
										H1299
					Sample Site Occupancy Results					Sample Site Occupancy Results					Sample Site Occupancy Results				Sample Site Occupancy Results
				Ct 1	∆ Ct		∆∆ Ct	Assay Site IP	Ct 2	∆ Ct		∆∆ Ct	Assay Site IP	Ct 3	∆ Ct		∆∆ Ct	Assay Site IP
Group	Antibody	Target Site	Sample		Input normalized	% Input	IgG adjusted	Fold Enrichment		Input normalized	% Input	IgG adjusted	Fold Enrichment		Input normalized	% Input	IgG adjusted	Fold Enrichment	% Input		Fold Enrichment
			Template		IP value (∆Ct)	Sites IP'ed	IP Ct value (∆∆Ct)	above bkgrnd (NIS)		IP value (∆Ct)	Sites IP'ed	IP Ct value (∆∆Ct)	above bkgrnd (NIS)		IP value (∆Ct)	Sites IP'ed	IP Ct value (∆∆Ct)	above bkgrnd (NIS)	Mean	SD	Mean	SD
					(Ct[IP]-Ct[InputxDF])	((2-∆Ct)x100%)	(∆Ct[IP]-∆Ct[NIS])	(2-∆∆Ct)		(Ct[IP]-Ct[InputxDF])	((2-∆Ct)x100%)	(∆Ct[IP]-∆Ct[NIS])	(2-∆∆Ct)		(Ct[IP]-Ct[InputxDF])	((2-∆Ct)x100%)	(∆Ct[IP]-∆Ct[NIS])	(2-∆∆Ct)
H1299-scramble	anti-EZH2	PI3K site1	Input	25.21		1			25.23		1			24.49		1
			IP	26.15	4.26	0.052193	-7.05	132.514	26.06	4.15	0.0563282	-7.5	181.019	26.05	4.88	0.0339605	-8.28	310.834	4.74939	0.206758	208.122	68.4743
			IgG	34.52	11.31	0.000393868			34.88	11.65	0.000311172			35.65	13.16	0.000109256			0.0271432	0.0108117
H1299-scramble	anti-EZH2	PI3K site2	Input	24.92		1			24.58		1			24.94		1
			IP	26.6	5	0.03125	-5.36	41.0696	26.41	5.15	0.0281641	-3.81	14.0257	26.57	4.95	0.032352	-5.72	52.7098	3.05887	0.154296	35.935	14.6062
			IgG	33.28	10.36	0.000760903			31.54	8.96	0.00200803			33.61	10.67	0.000613776			0.112757	0.0586976
H1299-scramble	anti-EZH2	PI3K site3	Input	24.47		1			24.87		1			24.6		1
			IP	26.07	4.92	0.0330318	-7.3	157.586	26.06	4.51	0.0438889	-5.42	42.8137	26.06	4.78	0.0363979	-6.94	122.786	3.77729	0.542854	107.729	43.2767
			IgG	34.69	12.22	0.000209611			32.8	9.93	0.00102511			34.32	11.72	0.000296434			0.0510386	0.0343152
H1299-scramble	anti-EZH2	GAPDH	Input	20.9		1			20.48		1			21.35		1
			IP	32.15	14.57	4.11143e-05	2.67	0.157127	32.03	14.87	3.33952e-05	2.33	0.198884	32.29	14.26	5.09697e-05	0.14	0.907519	0.00418264	0.000385956	0.421177	0.324228
			IgG	30.8	11.9	0.000261663			31.02	12.54	0.000167913			33.47	14.12	5.61638e-05			0.0161913	0.00704997
H1299-RAD21 kd	anti-EZH2	PI3K site1	Input	19.72		1			19.14		1			19.7		1
			IP	24.41	8.01	0.00387927	-5.73	53.0765	24.2	8.38	0.00300171	-6.23	75.0614	24.33	7.95	0.004044	-5.79	55.3304	0.364166	0.0438779	61.1561	9.27023
			IgG	31.46	13.74	7.30883e-05			31.75	14.61	3.999e-05			31.44	13.74	7.30883e-05			0.00620555	0.00147103
H1299-RAD21 kd	anti-EZH2	PI3K site2	Input	20.09		1			19.84		1			19.76		1
			IP	22.96	6.19	0.013697	-8.73	424.612	22.97	6.45	0.0114382	-6.07	67.1819	22.74	6.3	0.0126914	-8.98	504.951	1.26089	0.11294	332.248	176.711
			IgG	33.01	14.92	3.22576e-05			30.36	12.52	0.000170257			33.04	15.28	2.5134e-05			0.00758828	0.0062916
H1299-RAD21 kd	anti-EZH2	PI3K site3	Input	19.94		1			19.63		1			19.56		1
			IP	23.25	6.63	0.0100965	-7.8	222.861	23.31	7	0.0078125	-7.77	218.275	23.01	6.77	0.00916277	-6.85	115.36	0.902393	0.1142	185.499	46.759
			IgG	32.37	14.43	4.53041e-05			32.4	14.77	3.57921e-05			31.18	13.62	7.94276e-05			0.00535079	0.00172798
H1299-RAD21 kd	anti-EZH2	GAPDH	Input	21.11		1			21.43		1			20.97		1
			IP	33.71	15.92	1.61288e-05	2.22	0.214641	32.36	14.25	5.13242e-05	0.13	0.913831	31.4	13.75	7.25834e-05	0.63	0.646176	0.00466788	0.00175977	0.59155	0.251272
			IgG	32.81	13.7	7.51431e-05			33.55	14.12	5.61638e-05			32.09	13.12	0.000112328			0.00812115	0.00207441
										H1650
					Sample Site Occupancy Results					Sample Site Occupancy Results					Sample Site Occupancy Results				Sample Site Occupancy Results
				Ct 1	∆ Ct		∆∆ Ct	Assay Site IP	Ct 2	∆ Ct		∆∆ Ct	Assay Site IP	Ct 3	∆ Ct		∆∆ Ct	Assay Site IP
Group	Antibody	Target Site	Sample		Input normalized	% Input	IgG adjusted	Fold Enrichment		Input normalized	% Input	IgG adjusted	Fold Enrichment		Input normalized	% Input	IgG adjusted	Fold Enrichment	% Input		Fold Enrichment
			Template		IP value (∆Ct)	Sites IP'ed	IP Ct value (∆∆Ct)	above bkgrnd (NIS)		IP value (∆Ct)	Sites IP'ed	IP Ct value (∆∆Ct)	above bkgrnd (NIS)		IP value (∆Ct)	Sites IP'ed	IP Ct value (∆∆Ct)	above bkgrnd (NIS)	Mean	SD	Mean	SD
					(Ct[IP]-Ct[InputxDF])	((2-∆Ct)x100%)	(∆Ct[IP]-∆Ct[NIS])	(2-∆∆Ct)		(Ct[IP]-Ct[InputxDF])	((2-∆Ct)x100%)	(∆Ct[IP]-∆Ct[NIS])	(2-∆∆Ct)		(Ct[IP]-Ct[InputxDF])	((2-∆Ct)x100%)	(∆Ct[IP]-∆Ct[NIS])	(2-∆∆Ct)
H1650-scramble	anti-EZH2	PI3K site1	Input	25.51		1			21.14		1			25.37		1
			IP	27.22	5.03	0.0306069	-5.75	53.8174	24.2	6.38	0.0120068	-6.23	75.0614	26.96	4.91	0.0332616	-6.73	106.153	2.52918	0.930002	78.3439	18.5393
			IgG	34.29	10.78	0.000568718			31.75	12.61	0.00015996			35.01	11.64	0.000313336			0.0347338	0.0147586
H1650-scramble	anti-EZH2	PI3K site2	Input	25.12		1			25.13		1			25.28		1
			IP	27.21	5.41	0.0235195	-6.58	95.6704	26.77	4.96	0.0321286	-7.41	170.072	27.21	5.25	0.026278	-5.2	36.7583	2.73087	0.430454	100.833	46.1589
			IgG	35.11	11.99	0.000245839			35.5	12.37	0.000188912			33.73	10.45	0.000714886			0.0383212	0.0221116
H1650-scramble	anti-EZH2	PI3K site3	Input	25.27		1			24.29		1			25.06		1
			IP	26.67	4.72	0.0379436	-8.25	304.437	27.06	6.09	0.01468	-7.43	172.446	27.01	5.27	0.0259162	-6.71	104.691	2.618	1.16318	193.858	73.7193
			IgG	36.24	12.97	0.000124635			35.81	13.52	8.51284e-05			35.04	11.98	0.000247549			0.0152437	0.00634075
H1650-scramble	anti-EZH2	GAPDH	Input	26.7		1			26.05		1			26.09		1
			IP	33.11	9.73	0.00117755	1.6	0.329877	33.35	10.62	0.000635421	0.48	0.716978	33.42	10.65	0.000622344	1.62	0.325335	0.0811771	0.0271063	0.457397	0.173054
			IgG	32.83	8.13	0.00356965			34.19	10.14	0.000886249			33.12	9.03	0.00191293			0.212294	0.0964473
H1650-RAD21 kd	anti-EZH2	PI3K site1	Input	19.3		1			19.3		1			19.47		1
			IP	23.54	7.56	0.00529924	-6.69	103.25	23.6	7.62	0.00508337	-6.53	92.4115	23.59	7.44	0.00575886	-6.47	88.647	0.538049	0.0107935	94.7695	5.65374
			IgG	31.55	14.25	5.13242e-05			31.45	14.15	5.5008e-05			31.38	13.91	6.4964e-05			0.00570987	0.000524351
H1650-RAD21 kd	anti-EZH2	PI3K site2	Input	19.53		1			19.43		1			19.11		1
			IP	22.89	6.68	0.00975258	-8.45	349.706	22.25	6.14	0.01418	-8.66	404.501	22.31	6.52	0.0108964	-8.54	372.217	1.16097	0.22137	375.475	19.3509
			IgG	32.66	15.13	2.78879e-05			32.23	14.8	3.50555e-05			32.17	15.06	2.92744e-05			0.00307393	0.000287748
H1650-RAD21 kd	anti-EZH2	PI3K site3	Input	19.17		1			19.39		1			19.33		1
			IP	23.18	7.33	0.00621513	-7.7	207.937	23.22	7.15	0.00704102	-6.55	93.7015	23.83	7.82	0.00442533	-7.18	145.009	0.589383	0.0412945	148.882	39.3695
			IgG	32.2	15.03	2.98895e-05			31.09	13.7	7.51431e-05			32.33	15	3.05176e-05			0.00451834	0.00199731
H1650-RAD21 kd	anti-EZH2	GAPDH	Input	21		1			20.57		1			21.12		1
			IP	32.22	14.54	4.19782e-05	1.65	0.31864	32.11	14.86	3.36275e-05	2.34	0.19751	32.35	14.55	4.16882e-05	1.42	0.373712	0.0039098	0.000417536	0.296621	0.0660737
			IgG	31.89	12.89	0.000131742			31.09	12.52	0.000170257			32.25	13.13	0.000111552			0.013785	0.00216045
Figure 7e
										H1299
					Sample Site Occupancy Results					Sample Site Occupancy Results					Sample Site Occupancy Results				Sample Site Occupancy Results
				Ct 1	∆ Ct		∆∆ Ct	Assay Site IP	Ct 2	∆ Ct		∆∆ Ct	Assay Site IP	Ct 3	∆ Ct		∆∆ Ct	Assay Site IP
Group	Antibody	Target Site	Sample		Input normalized	% Input	IgG adjusted	Fold Enrichment		Input normalized	% Input	IgG adjusted	Fold Enrichment		Input normalized	% Input	IgG adjusted	Fold Enrichment	% Input		Fold Enrichment
			Template		IP value (∆Ct)	Sites IP'ed	IP Ct value (∆∆Ct)	above bkgrnd (NIS)		IP value (∆Ct)	Sites IP'ed	IP Ct value (∆∆Ct)	above bkgrnd (NIS)		IP value (∆Ct)	Sites IP'ed	IP Ct value (∆∆Ct)	above bkgrnd (NIS)	Mean	SD	Mean	SD
					(Ct[IP]-Ct[InputxDF])	((2-∆Ct)x100%)	(∆Ct[IP]-∆Ct[NIS])	(2-∆∆Ct)		(Ct[IP]-Ct[InputxDF])	((2-∆Ct)x100%)	(∆Ct[IP]-∆Ct[NIS])	(2-∆∆Ct)		(Ct[IP]-Ct[InputxDF])	((2-∆Ct)x100%)	(∆Ct[IP]-∆Ct[NIS])	(2-∆∆Ct)
NC	anti-EZH2	PI3K site1	Input	20.47		1			20.6		1			20.67		1
			IP	22.99	5.84	0.0174576	-4.8	27.8576	22.04	4.76	0.036906	-5.79	55.3304	22.5	5.15	0.0281641	-5.35	40.7859	2.75092	0.97242	41.3246	9.33716
			IgG	29.11	10.64	0.000626673			29.15	10.55	0.000667012			29.17	10.5	0.000690534			0.0661406	0.00231556
NC	anti-EZH2	PI3K site2	Input	20.27		1			20.16		1			20.08		1
			IP	22.81	5.86	0.0172173	-5.35	40.7859	22.74	5.9	0.0167465	-6.07	67.1819	22.41	5.65	0.019915	-6.33	80.4489	1.79596	0.0235404	62.8056	14.6797
			IgG	29.48	11.21	0.000422137			30.13	11.97	0.000249271			30.06	11.98	0.000247549			0.0306319	0.00772123
NC	anti-EZH2	PI3K site3	Input	20.4		1			20.37		1			20.43		1
			IP	22.5	5.42	0.023357	-5.19	36.5044	22.87	5.82	0.0177013	-4.83	28.443	22.63	5.52	0.0217929	-5.45	43.7133	2.09504	0.282785	36.2202	5.18484
			IgG	29.01	10.61	0.000639841			29.02	10.65	0.000622344			29.4	10.97	0.000498541			0.0586909	0.00589117
NC	anti-EZH2	GAPDH	Input	18.66		1			18.58		1			19.06		1
			IP	36.48	21.14	4.32739e-07	1.9	0.267943	32.44	17.18	6.73449e-06	-2.16	4.46915	36.93	21.19	4.17998e-07	2.35	0.196146	0.000252841	0.000315088	1.64441	1.88316
			IgG	35.9	19.24	1.61504e-06			35.92	19.34	1.50688e-06			35.9	18.84	2.13106e-06			0.000175099	2.53375e-05
siNIPBL	anti-EZH2	PI3K site1	Input	23.14		1			23.2		1			23.29		1
			IP	23.51	3.69	0.0774817	-5.62	49.18	23.68	3.8	0.0717936	-6.13	70.0348	23.79	3.82	0.0708052	-5.47	44.3235	7.33602	0.284404	54.5128	10.348
			IgG	30.45	9.31	0.00157547			31.13	9.93	0.00102511			30.58	9.29	0.00159746			0.139935	0.0249491
siNIPBL	anti-EZH2	PI3K site2	Input	20.22		1			20.46		1			19.99		1
			IP	20.53	3.63	0.0807721	-9.82	903.888	21.05	3.91	0.0665231	-9.55	749.612	20.91	4.24	0.0529216	-10.39	1341.84	6.67389	0.712446	998.448	228.93
			IgG	31.67	13.45	8.93607e-05			31.92	13.46	8.87434e-05			32.62	14.63	3.94395e-05			0.00725145	0.002205
siNIPBL	anti-EZH2	PI3K site3	Input	21.05		1			20.37		1			20.74		1
			IP	21.12	3.39	0.0953912	-10.32	1278.29	20.86	3.81	0.0712977	-11.13	2241.11	21.69	4.27	0.0518325	-8.76	433.534	7.28405	1.20467	1317.65	615.645
			IgG	32.76	13.71	7.4624e-05			33.31	14.94	3.18135e-05			31.77	13.03	0.000119558			0.00753319	0.00294842
siNIPBL	anti-EZH2	GAPDH	Input	18.6		1			18.84		1			18.88		1
			IP	28.65	13.37	9.44559e-05	1.71	0.30566	28.21	12.69	0.000151332	0.71	0.61132	27.51	11.95	0.00025275	0.42	0.747425	0.0166179	0.00284378	0.554802	0.166094
			IgG	28.26	11.66	0.000309023			28.82	11.98	0.000247549			28.41	11.53	0.000338161			0.0298244	0.0033797
										H1650
					Sample Site Occupancy Results					Sample Site Occupancy Results					Sample Site Occupancy Results				Sample Site Occupancy Results
				Ct 1	∆ Ct		∆∆ Ct	Assay Site IP	Ct 2	∆ Ct		∆∆ Ct	Assay Site IP	Ct 3	∆ Ct		∆∆ Ct	Assay Site IP
Group	Antibody	Target Site	Sample		Input normalized	% Input	IgG adjusted	Fold Enrichment		Input normalized	% Input	IgG adjusted	Fold Enrichment		Input normalized	% Input	IgG adjusted	Fold Enrichment	% Input		Fold Enrichment
			Template		IP value (∆Ct)	Sites IP'ed	IP Ct value (∆∆Ct)	above bkgrnd (NIS)		IP value (∆Ct)	Sites IP'ed	IP Ct value (∆∆Ct)	above bkgrnd (NIS)		IP value (∆Ct)	Sites IP'ed	IP Ct value (∆∆Ct)	above bkgrnd (NIS)	Mean	SD	Mean	SD
					(Ct[IP]-Ct[InputxDF])	((2-∆Ct)x100%)	(∆Ct[IP]-∆Ct[NIS])	(2-∆∆Ct)		(Ct[IP]-Ct[InputxDF])	((2-∆Ct)x100%)	(∆Ct[IP]-∆Ct[NIS])	(2-∆∆Ct)		(Ct[IP]-Ct[InputxDF])	((2-∆Ct)x100%)	(∆Ct[IP]-∆Ct[NIS])	(2-∆∆Ct)
NC	anti-EZH2	PI3K site1	Input	23.23		1			23.34		1			23.68		1
			IP	24.11	4.2	0.0544094	-5.43	43.1115	24.35	4.33	0.049721	-4.76	27.0958	24.82	4.46	0.0454366	-4.16	17.8766	4.98557	0.234419	29.3613	9.16678
			IgG	30.86	9.63	0.00126206			30.43	9.09	0.00183501			30.3	8.62	0.00254168			0.187958	0.04414
NC	anti-EZH2	PI3K site2	Input	22.07		1			22.21		1			22.21		1
			IP	23.41	4.66	0.0395549	-6.38	83.2859	23.53	4.64	0.0401071	-6.55	93.7015	23.1	4.21	0.0540336	-7.45	174.853	4.45652	0.0276083	117.28	38.382
			IgG	31.11	11.04	0.000474929			31.4	11.19	0.00042803			31.87	11.66	0.000309023			0.0403994	0.00633142
NC	anti-EZH2	PI3K site3	Input	20.68		1			20.93		1			20.22		1
			IP	21.85	4.49	0.0445016	-6.55	93.7015	21.86	4.25	0.052556	-5.3	39.3966	21.96	5.06	0.029977	-5.95	61.8199	4.23449	0.402723	64.9727	19.1525
			IgG	29.72	11.04	0.000474929			28.48	9.55	0.00133402			29.23	11.01	0.000484908			0.076462	0.0379602
NC	anti-EZH2	GAPDH	Input	19.75		1			19.71		1			20.17		1
			IP	30.38	13.95	6.31876e-05	1.32	0.400535	29.79	13.4	9.2512e-05	0.6	0.659754	29.71	12.86	0.00013451	1.02	0.493116	0.00967365	0.00146622	0.517802	0.0946348
			IgG	30.38	12.63	0.000157758			30.51	12.8	0.000140222			30.01	11.84	0.000272775			0.0190252	0.00550157
siNIPBL	anti-EZH2	PI3K site1	Input	21.1		1			21.04		1			22.1		1
			IP	21.15	3.37	0.0967228	-4.25	19.0273	21.34	3.62	0.0813339	-4.18	18.1261	22.14	3.36	0.0973956	-3.08	8.45614	9.18174	0.769447	15.2032	4.49804
			IgG	26.72	7.62	0.00508337			26.84	7.8	0.0044871			26.54	6.44	0.0115177			0.70294	0.299222
siNIPBL	anti-EZH2	PI3K site2	Input	23.23		1			23.39		1			23.01		1
			IP	23.63	3.72	0.0758872	-5.56	47.1766	23.4	3.33	0.0994421	-5.78	54.9482	23.27	3.58	0.0836205	-5.92	60.5477	8.63166	1.17774	54.2242	4.69837
			IgG	30.51	9.28	0.00160858			30.5	9.11	0.00180974			30.51	9.5	0.00138107			0.15998	0.0145818
siNIPBL	anti-EZH2	PI3K site3	Input	22.73		1			22.13		1			22.03		1
			IP	23.21	3.8	0.0717936	-2.79	6.9163	22.12	3.31	0.10083	-3.85	14.42	22.1	3.39	0.0953912	-3.41	10.6295	8.93384	1.45183	10.6553	2.50983
			IgG	27.32	6.59	0.0103804			27.29	7.16	0.00699238			26.83	6.8	0.00897421			0.878232	0.119329
siNIPBL	anti-EZH2	GAPDH	Input	18.88		1			18.84		1			18.6		1
			IP	27.51	11.95	0.00025275	0.42	0.747425	28.21	12.69	0.000151332	0.71	0.61132	28.65	13.37	9.44559e-05	1.71	0.30566	0.0166179	0.00507094	0.554802	0.166094
			IgG	28.41	11.53	0.000338161			28.82	11.98	0.000247549			28.26	11.66	0.000309023			0.0298244	0.0033797

## Sheet: Figure 8
Figure 8a
Well	Sample Name	Target Name	Task	Reporter	Quencher	RQ	RQ Min	RQ Max	Cт	Cт Mean	Cт SD	ΔCт	ΔCт Mean	ΔCт SE	HK Control ΔCт Mean	HK Control ΔCт SE	ΔΔCт	Automatic Ct Threshold	Ct Threshold	Automatic Baseline	Baseline Start	Baseline End	Efficiency	Tm1	Tm2	Tm3	Comments	HIGHSD	OUTLIERRG	MTP
A2	MRC-5 1	NIPBL	UNKNOWN	SYBR	None				23.6766	23.7259	0.335425							TRUE	0.808287	TRUE	3	15	1	79.7752				N	N	N
A3	MRC-5 1	NIPBL	UNKNOWN	SYBR	None				24.0832	23.7259	0.335425							TRUE	0.808287	TRUE	3	17	1	79.9218				N	N	N
A4	MRC-5 1	NIPBL	UNKNOWN	SYBR	None				23.4178	23.7259	0.335425							TRUE	0.808287	TRUE	3	15	1	79.9218				N	N	N
A5	MRC-5 1	RAD21	UNKNOWN	SYBR	None	1	0.405735	2.46466	26.325	26.7399	0.739325		3.01404	0.468726			0	TRUE	1.00186	TRUE	3	18	1	81.4116				Y	N	N
A6	MRC-5 1	RAD21	UNKNOWN	SYBR	None	1	0.405735	2.46466	27.5935	26.7399	0.739325		3.01404	0.468726			0	TRUE	1.00186	TRUE	3	20	1	81.4116	65.4611			Y	Y	Y
A7	MRC-5 1	RAD21	UNKNOWN	SYBR	None	1	0.405735	2.46466	26.3012	26.7399	0.739325		3.01404	0.468726			0	TRUE	1.00186	TRUE	3	18	1	81.4162				Y	N	N
A8	MRC-5 1	SMC1A	UNKNOWN	SYBR	None	1	0.685095	1.45965	23.4839	23.4571	0.057874		-0.268786	0.196519			0	TRUE	0.938134	TRUE	3	16	1	84.0996				N	N	N
A9	MRC-5 1	SMC1A	UNKNOWN	SYBR	None	1	0.685095	1.45965	23.4967	23.4571	0.057874		-0.268786	0.196519			0	TRUE	0.938134	TRUE	3	16	1	84.2501				N	N	N
A10	MRC-5 1	SMC1A	UNKNOWN	SYBR	None	1	0.685095	1.45965	23.3907	23.4571	0.057874		-0.268786	0.196519			0	TRUE	0.938134	TRUE	3	15	1	84.2501				N	N	N
B2	1299C 2	NIPBL	UNKNOWN	SYBR	None				24.2667	24.2236	0.0631075							TRUE	0.808287	TRUE	3	16	1	79.7752				N	N	N
B3	1299C 2	NIPBL	UNKNOWN	SYBR	None				24.1512	24.2236	0.0631075							TRUE	0.808287	TRUE	3	16	1	79.9218				N	N	N
B4	1299C 2	NIPBL	UNKNOWN	SYBR	None				24.2529	24.2236	0.0631075							TRUE	0.808287	TRUE	3	17	1	79.9218				N	N	N
B5	1299C 2	RAD21	UNKNOWN	SYBR	None	0.463124	0.110768	1.93634	27.86	28.3482	1.28597		4.12457	0.743347			1.11053	TRUE	1.00186	TRUE	3	20	1	80.9644	65.4611			Y	N	Y
B6	1299C 2	RAD21	UNKNOWN	SYBR	None	0.463124	0.110768	1.93634	27.3777	28.3482	1.28597		4.12457	0.743347			1.11053	TRUE	1.00186	TRUE	3	19	1	82.9023				Y	N	N
B7	1299C 2	RAD21	UNKNOWN	SYBR	None	0.463124	0.110768	1.93634	29.8067	28.3482	1.28597		4.12457	0.743347			1.11053	TRUE	1.00186	TRUE	3	22	1	82.6088				Y	N	N
B8	1299C 2	SMC1A	UNKNOWN	SYBR	None	1.93237	1.51655	2.4622	23.0528	23.0044	0.208751		-1.21916	0.125909			-0.95037	TRUE	0.938134	TRUE	3	16	1	84.0996				N	N	N
B9	1299C 2	SMC1A	UNKNOWN	SYBR	None	1.93237	1.51655	2.4622	23.1847	23.0044	0.208751		-1.21916	0.125909			-0.95037	TRUE	0.938134	TRUE	3	15	1	84.101				N	N	N
B10	1299C 2	SMC1A	UNKNOWN	SYBR	None	1.93237	1.51655	2.4622	22.7757	23.0044	0.208751		-1.21916	0.125909			-0.95037	TRUE	0.938134	TRUE	3	15	1	84.101				N	N	N
C2	SKMES-1C 3	NIPBL	UNKNOWN	SYBR	None				21.9034	22.2464	0.376098							TRUE	0.808287	TRUE	3	15	1	79.7752				N	N	N
C3	SKMES-1C 3	NIPBL	UNKNOWN	SYBR	None				22.1873	22.2464	0.376098							TRUE	0.808287	TRUE	3	14	1	80.0709				N	N	N
C4	SKMES-1C 3	NIPBL	UNKNOWN	SYBR	None				22.6486	22.2464	0.376098							TRUE	0.808287	TRUE	3	16	1	80.0709				N	N	N
C5	SKMES-1C 3	RAD21	UNKNOWN	SYBR	None	0.0517483	0.01033	0.259234	30.3637	29.5328	1.4006		7.28638	0.837283			4.27234	TRUE	1.00186	TRUE	3	22	1	81.8588				Y	N	N
C6	SKMES-1C 3	RAD21	UNKNOWN	SYBR	None	0.0517483	0.01033	0.259234	27.9158	29.5328	1.4006		7.28638	0.837283			4.27234	TRUE	1.00186	TRUE	3	19	1	81.2625	66.0573			Y	Y	Y
C7	SKMES-1C 3	RAD21	UNKNOWN	SYBR	None	0.0517483	0.01033	0.259234	30.319	29.5328	1.4006		7.28638	0.837283			4.27234	TRUE	1.00186	TRUE	3	23	1	80.9689				Y	N	N
C8	SKMES-1C 3	SMC1A	UNKNOWN	SYBR	None	0.472463	0.293212	0.761297	23.2974	23.0594	0.207127		0.812939	0.247892			1.08173	TRUE	0.938134	TRUE	3	16	1	84.0996				N	N	N
C9	SKMES-1C 3	SMC1A	UNKNOWN	SYBR	None	0.472463	0.293212	0.761297	22.961	23.0594	0.207127		0.812939	0.247892			1.08173	TRUE	0.938134	TRUE	3	14	1	84.101				N	N	N
C10	SKMES-1C 3	SMC1A	UNKNOWN	SYBR	None	0.472463	0.293212	0.761297	22.9198	23.0594	0.207127		0.812939	0.247892			1.08173	TRUE	0.938134	TRUE	3	15	1	84.101				N	N	N
D2	H1703C 4	NIPBL	UNKNOWN	SYBR	None				20.6002	20.4671	0.237216							TRUE	0.808287	TRUE	3	12	1	79.9243				N	N	N
D3	H1703C 4	NIPBL	UNKNOWN	SYBR	None				20.6079	20.4671	0.237216							TRUE	0.808287	TRUE	3	13	1	80.0709				N	N	N
D4	H1703C 4	NIPBL	UNKNOWN	SYBR	None				20.1932	20.4671	0.237216							TRUE	0.808287	TRUE	3	14	1	80.0709				N	Y	N
D5	H1703C 4	RAD21	UNKNOWN	SYBR	None	0.0291535	0.020904	0.0406587	28.3714	28.5813	0.182632		8.11422	0.172845			5.10018	TRUE	1.00186	TRUE	3	20	1	83.4986				N	N	N
D6	H1703C 4	RAD21	UNKNOWN	SYBR	None	0.0291535	0.020904	0.0406587	28.6694	28.5813	0.182632		8.11422	0.172845			5.10018	TRUE	1.00186	TRUE	3	20	1	83.7967	66.5046			N	N	Y
D7	H1703C 4	RAD21	UNKNOWN	SYBR	None	0.0291535	0.020904	0.0406587	28.7033	28.5813	0.182632		8.11422	0.172845			5.10018	TRUE	1.00186	TRUE	3	20	1	81.2671				N	N	N
D8	H1703C 4	SMC1A	UNKNOWN	SYBR	None	0.517059	0.364598	0.733273	21.1525	21.1499	0.206381		0.682813	0.181535			0.951599	TRUE	0.938134	TRUE	3	12	1	84.0996				N	N	N
D9	H1703C 4	SMC1A	UNKNOWN	SYBR	None	0.517059	0.364598	0.733273	21.355	21.1499	0.206381		0.682813	0.181535			0.951599	TRUE	0.938134	TRUE	3	13	1	84.101				N	N	N
D10	H1703C 4	SMC1A	UNKNOWN	SYBR	None	0.517059	0.364598	0.733273	20.9423	21.1499	0.206381		0.682813	0.181535			0.951599	TRUE	0.938134	TRUE	3	14	1	83.9519				N	N	N
E2	SW900C 5	NIPBL	UNKNOWN	SYBR	None				25.9278	25.1168	1.1456							TRUE	0.808287	TRUE	3	19	1	80.0733				Y	N	N
E3	SW900C 5	NIPBL	UNKNOWN	SYBR	None				25.6164	25.1168	1.1456							TRUE	0.808287	TRUE	3	19	1	79.9218				Y	N	N
E4	SW900C 5	NIPBL	UNKNOWN	SYBR	None				23.8063	25.1168	1.1456							TRUE	0.808287	TRUE	3	16	1	79.6236				Y	N	N
E5	SW900C 5	RAD21	UNKNOWN	SYBR	None	0.782146	0.157047	3.89533	28.26	28.4853	0.880624		3.36853	0.834246			0.354491	TRUE	1.00186	TRUE	3	21	1	83.9458				Y	N	N
E6	SW900C 5	RAD21	UNKNOWN	SYBR	None	0.782146	0.157047	3.89533	27.7393	28.4853	0.880624		3.36853	0.834246			0.354491	TRUE	1.00186	TRUE	3	21	1	83.7967				Y	N	N
E7	SW900C 5	RAD21	UNKNOWN	SYBR	None	0.782146	0.157047	3.89533	29.4567	28.4853	0.880624		3.36853	0.834246			0.354491	TRUE	1.00186	TRUE	3	22	1	83.9505				Y	N	N
E8	SW900C 5	SMC1A	UNKNOWN	SYBR	None	0.916316	0.250096	3.35725	24.9805	24.9741	0.231088		-0.142703	0.674734			0.126083	TRUE	0.938134	TRUE	3	17	1	84.0996				N	N	N
E9	SW900C 5	SMC1A	UNKNOWN	SYBR	None	0.916316	0.250096	3.35725	24.7399	24.9741	0.231088		-0.142703	0.674734			0.126083	TRUE	0.938134	TRUE	3	18	1	83.9519				N	N	N
E10	SW900C 5	SMC1A	UNKNOWN	SYBR	None	0.916316	0.250096	3.35725	25.2019	24.9741	0.231088		-0.142703	0.674734			0.126083	TRUE	0.938134	TRUE	3	18	1	83.9519				N	N	N
F2	MRC-5 1	ACTB	UNKNOWN	SYBR	None	1	0.647487	1.54443	13.9081	14.1074	0.201303		-9.61847	0.225856			0	TRUE	0.616262	TRUE	3	7	1	87.6765				N	N	N
F3	MRC-5 1	ACTB	UNKNOWN	SYBR	None	1	0.647487	1.54443	14.3107	14.1074	0.201303		-9.61847	0.225856			0	TRUE	0.616262	TRUE	3	6	1	87.526				N	N	N
F4	MRC-5 1	ACTB	UNKNOWN	SYBR	None	1	0.647487	1.54443	14.1034	14.1074	0.201303		-9.61847	0.225856			0	TRUE	0.616262	TRUE	3	8	1	87.526				N	N	N
F5	H1703C 4	ACTB	UNKNOWN	SYBR	None	0.339294	0.187982	0.612401	12.2421	12.4081	0.475596		-8.05907	0.306846			1.55939	TRUE	0.616262	TRUE	3	5	1	87.3744				N	N	N
F6	H1703C 4	ACTB	UNKNOWN	SYBR	None	0.339294	0.187982	0.612401	12.9444	12.4081	0.475596		-8.05907	0.306846			1.55939	TRUE	0.616262	TRUE	3	6	1	87.3744				N	N	N
F7	H1703C 4	ACTB	UNKNOWN	SYBR	None	0.339294	0.187982	0.612401	12.0376	12.4081	0.475596		-8.05907	0.306846			1.55939	TRUE	0.616262	TRUE	1	3	1	87.5284				N	N	N
G2	1299C 2	ACTB	UNKNOWN	SYBR	None	0.305595	0.263029	0.355049	16.3224	16.3154	0.119339		-7.90816	0.0779409			1.71031	TRUE	0.616262	TRUE	3	10	1	87.6765				N	N	N
G3	1299C 2	ACTB	UNKNOWN	SYBR	None	0.305595	0.263029	0.355049	16.1928	16.3154	0.119339		-7.90816	0.0779409			1.71031	TRUE	0.616262	TRUE	3	10	1	87.6751				N	N	N
G4	1299C 2	ACTB	UNKNOWN	SYBR	None	0.305595	0.263029	0.355049	16.4312	16.3154	0.119339		-7.90816	0.0779409			1.71031	TRUE	0.616262	TRUE	3	8	1	87.526				N	N	N
G5	SW900C 5	ACTB	UNKNOWN	SYBR	None	0.440361	0.116206	1.66874	17.0849	16.6816	0.353892		-8.43522	0.692252			1.18324	TRUE	0.616262	TRUE	3	10	1	87.3744				N	N	N
G6	SW900C 5	ACTB	UNKNOWN	SYBR	None	0.440361	0.116206	1.66874	16.5369	16.6816	0.353892		-8.43522	0.692252			1.18324	TRUE	0.616262	TRUE	3	9	1	87.3744				N	N	N
G7	SW900C 5	ACTB	UNKNOWN	SYBR	None	0.440361	0.116206	1.66874	16.423	16.6816	0.353892		-8.43522	0.692252			1.18324	TRUE	0.616262	TRUE	3	9	1	87.5284				N	N	N
H2	SKMES-1C 3	ACTB	UNKNOWN	SYBR	None	0.471592	0.305143	0.728834	13.5858	13.7124	0.109818		-8.53408	0.226207			1.08439	TRUE	0.616262	TRUE	3	5	1	87.6765				N	N	N
H3	SKMES-1C 3	ACTB	UNKNOWN	SYBR	None	0.471592	0.305143	0.728834	13.7819	13.7124	0.109818		-8.53408	0.226207			1.08439	TRUE	0.616262	TRUE	3	7	1	87.6751				N	N	N
H4	SKMES-1C 3	ACTB	UNKNOWN	SYBR	None	0.471592	0.305143	0.728834	13.7694	13.7124	0.109818		-8.53408	0.226207			1.08439	TRUE	0.616262	TRUE	3	7	1	87.6751				N	N	N
Figure 8b
MeRIP-qPCR
					Sample Site Occupancy Results					Sample Site Occupancy Results					Sample Site Occupancy Results				Sample Site Occupancy Results
				Ct 1	∆ Ct		∆∆ Ct	Assay Site IP	Ct 2	∆ Ct		∆∆ Ct	Assay Site IP	Ct 3	∆ Ct		∆∆ Ct	Assay Site IP
Sample	Antibody	Target Site	Sample		Input normalized	% Input	IgG adjusted	Fold Enrichment		Input normalized	% Input	IgG adjusted	Fold Enrichment		Input normalized	% Input	IgG adjusted	Fold Enrichment	% Input		Fold Enrichment
Group			Fraction		IP value (∆Ct)	Sites IP'ed	IP Ct value (∆∆Ct)	above bkgrnd (NIS)		IP value (∆Ct)	Sites IP'ed	IP Ct value (∆∆Ct)	above bkgrnd (NIS)		IP value (∆Ct)	Sites IP'ed	IP Ct value (∆∆Ct)	above bkgrnd (NIS)	Mean	SD	Mean	SD
					(Ct[IP]-Ct[InputxDF])	((2-∆Ct)x100%)	(∆Ct[IP]-∆Ct[NIS])	(2-∆∆Ct)		(Ct[IP]-Ct[InputxDF])	((2-∆Ct)x100%)	(∆Ct[IP]-∆Ct[NIS])	(2-∆∆Ct)		(Ct[IP]-Ct[InputxDF])	((2-∆Ct)x100%)	(∆Ct[IP]-∆Ct[NIS])	(2-∆∆Ct)
MRC5	anti-m6A	NIPBL	Input	22.49		1			22.2		1			22.58		1
			IP	24.49	5.32	0.0250334	-8.31	317.365	24.07	5.19	0.0273939	-8.63	396.177	24.31	5.05	0.0301855	-8.7	415.873	2.75376	0.257904	376.472	52.1265
			IgG	32.8	13.63	7.8879e-05			32.7	13.82	6.91457e-05			33.01	13.75	7.25834e-05			0.0073536	0.000493604
		GAPDH	Input	15.92		1			15.36		1			15.83		1
			IP	30.94	18.34	3.01377e-06	0.99	0.503478	29.54	17.5	5.3948e-06	-0.73	1.65864	29.9	17.39	5.82222e-06	-0.47	1.38511	0.000474359	0.000151324	1.18241	0.603668
			IgG	29.95	17.35	5.9859e-06			30.27	18.23	3.25254e-06			30.37	17.86	4.20343e-06			0.000448063	0.00013876
H1299	anti-m6A	NIPBL	Input	20.02		1			20.93		1			21.62		1
			IP	19.86	3.16	0.111878	-12.16	4576.41	20.12	2.51	0.175556	-12.23	4803.93	21.21	2.91	0.133046	-11.6	3104.19	14.016	3.24293	4161.51	922.707
			IgG	32.02	15.32	2.44467e-05			32.35	14.74	3.65441e-05			32.81	14.51	4.28603e-05			0.0034617	0.000935681
		GAPDH	Input	14.86		1			15.15		1			15.34		1
			IP	30.17	18.63	2.46497e-06	0.54	0.687771	30.15	18.32	3.05584e-06	0.42	0.747425	30.19	18.17	3.39067e-06	0.48	0.716978	0.000297049	4.68714e-05	0.717391	0.029829
			IgG	29.63	18.09	3.58399e-06			29.73	17.9	4.08849e-06			29.71	17.69	4.72911e-06			0.000413387	5.73904e-05
H1650	anti-m6A	NIPBL	Input	22.63		1			22.03		1			21.3		1
			IP	22.08	2.77	0.146604	-10.02	1038.29	22.03	3.32	0.100134	-9.34	648.067	22.04	4.06	0.059954	-9.4	675.588	10.2231	4.33632	787.317	217.788
			IgG	32.1	12.79	0.000141197			31.37	12.66	0.000154511			31.44	13.46	8.87434e-05			0.0128151	0.00347709
			Input	16.47		1			16.29		1			16.22		1
		GAPDH	IP	30.41	17.26	6.37122e-06	0.86	0.550953	30.44	17.47	5.50815e-06	2.61	0.163799	30.12	17.22	6.55033e-06	0.33	0.795536	0.000614323	5.57241e-05	0.503429	0.318539
			IgG	29.55	16.4	1.1564e-05			27.83	14.86	3.36275e-05			29.79	16.89	8.23386e-06			0.00178084	0.00138005
Figure 8c
		Gene		Ct		Reference Gene			ΔCt			ΔΔCt			2^-ΔΔCt			Mean	SD	Mean Nomalize	SD Nomalize
Cell	Sample/ Treatment	Gene name	Cт 1	Cт 2	Cт 3	Ct 1	Ct 2	Ct 3	ΔCt 1	ΔCt 2	ΔCt 3	ΔΔCt 1	ΔΔCt 2	ΔΔCt 3	2^-ΔΔCt 1	2^-ΔΔCt 2	2^-ΔΔCt 3	2^-ΔΔCt	2^-ΔΔCt	2^-ΔΔCt	2^-ΔΔCt
H1650	cell	NIPBL	17.419	17.3593	17.4374	26.2262	26.2797	26.2408	-8.80718	-8.92037	-8.80342	-32.4838	-32.597	-32.48	6.00602e+09	6.49622e+09	5.99038e+09	6.16421e+09	2.87639e+08	6.16421e+09	2.87639e+08
	NC siRNA		17.5682	17.4868	17.434	26.2262	26.2797	26.2408	-8.65799	-8.7929	-8.80686	-32.3346	-32.4695	-32.4834	5.41597e+09	5.94687e+09	6.0047e+09	5.78918e+09	3.24496e+08	5.78918e+09	3.24496e+08
	siMETTL3+siMETTL14		18.6642	18.6391	18.6197	26.2865	26.2789	26.2692	-7.62231	-7.63985	-7.64956	-31.2989	-31.3164	-31.3261	2.64185e+09	2.67415e+09	2.69221e+09	2.6694e+09	2.55139e+07	2.6694e+09	2.55139e+07
	cell	GAPDH	26.2262	26.2797	26.2408
	NC siRNA		26.2865	26.2789	26.2692
	siMETTL3+siMETTL14		26.224	26.1443	26.2977
H1299	cell	NIPBL	16.6357	16.7515	16.7931	26.1062	26.2471	26.2232	-9.47056	-9.49565	-9.43008	-33.7373	-33.7623	-33.6968	1.43194e+10	1.45707e+10	1.39232e+10	1.42711e+10	3.26419e+08	1.42711e+10	3.26419e+08
	NC siRNA		16.6399	16.6329	16.6964	26.0741	26.1623	26.1836	-9.43416	-9.52938	-9.4872	-33.7009	-33.7961	-33.7539	1.39627e+10	1.49153e+10	1.44855e+10	1.44545e+10	4.77056e+08	1.44545e+10	4.77056e+08
	siMETTL3+siMETTL14		18.8147	18.6993	18.9216	26.1411	26.2659	26.1082	-7.32642	-7.56659	-7.18669	-31.5931	-31.8333	-31.4534	3.23948e+09	3.82625e+09	2.94044e+09	3.33539e+09	4.50627e+08	3.33539e+09	4.50627e+08
	cell	GAPDH	26.1062	26.2471	26.2232
	NC siRNA		26.0741	26.1623	26.1836
	siMETTL3+siMETTL14		26.1411	26.2659	26.1082
Figure 8d
							H1299
	Gene		Ct		Reference Gene			ΔCt			ΔΔCt			2^-ΔΔCt			Mean	SD	Mean Nomalize	SD Nomalize
Sample	Gene name	Cт 1	Cт 2	Cт 3	Ct 1	Ct 2	Ct 3	ΔCt 1	ΔCt 2	ΔCt 3	ΔΔCt 1	ΔΔCt 2	ΔΔCt 3	2^-ΔΔCt 1	2^-ΔΔCt 2	2^-ΔΔCt 3	2^-ΔΔCt	2^-ΔΔCt	2^-ΔΔCt	2^-ΔΔCt
0h-cell	NIPBL	20.26	20.22	20.35	19.32	19.29	19.22	0.94	0.93	1.13	0	-0.01	0.19	1	1.00696	0.876606	0.961187	0.0733321	1	0.0762933
1h-cell		20.61	20.83	20.76	19.21	19.18	19.16	1.4	1.65	1.6	0.46	0.71	0.66	0.726986	0.61132	0.632878	0.657062	0.0615084	0.683594	0.0639921
2h-cell		21.09	21.06	21.21	19.02	19.14	19.06	2.07	1.92	2.15	1.13	0.98	119	0.456916	0.50698	1.50463e-36	0.321298	0.279376	0.334273	0.290658
3h-cell		21.52	21.62	21.67	19.06	18.99	18.79	2.46	2.63	2.88	1.52	1.69	1.94	0.348686	0.309927	0.260616	0.30641	0.04414	0.318783	0.0459223
4h-cell		21.99	22.15	22.24	18.34	19	18.74	3.65	3.15	3.5	2.71	2.21	2.56	0.15283	0.216134	0.169576	0.179513	0.0328013	0.186762	0.0341258
5h-cell		23.8	23.98	24.02	19.1	19.16	19.16	4.7	4.82	4.86	3.76	3.88	3.92	0.073812	0.0679209	0.0660636	0.0692655	0.00404542	0.0720625	0.00420878
0h-NC		20.18	20.28	20.2	19.24	19.31	19.22	0.94	0.97	0.98	-0.519652	-0.489652	-0.479652	1.43361	1.40411	1.39441	1.41071	0.0204178	1	0.0144734
1h-NC		20.68	20.62	20.75	19.25	19.11	18.91	1.43	1.51	1.84	-0.0296524	0.0503476	0.380348	1.02077	0.965704	0.768252	0.918241	0.132779	0.650908	0.0941224
2h-NC		21.05	20.89	20.99	19.18	19.08	18.42	1.87	1.81	2.57	0.410348	0.350348	1.11035	0.752442	0.784395	0.463182	0.666673	0.176951	0.472581	0.125434
3h-NC		21.63	21.66	21.68	18.98	18.03	18.76	2.65	3.63	2.92	1.19035	2.17035	1.46035	0.438197	0.222157	0.363406	0.341253	0.10971	0.241902	0.0777698
4h-NC		22.1	22.12	22.2	18.95	19.07	18.99	3.15	3.05	3.21	1.69035	1.59035	1.75035	0.309852	0.332091	0.29723	0.313058	0.0176503	0.221915	0.0125117
5h-NC		24.12	24.11	24.19	19.1	18.99	19.24	5.02	5.12	4.95	3.56035	3.66035	3.49035	0.0847673	0.0790907	0.0889817	0.0842799	0.00496347	0.059743	0.00351842
0h-siRNA		21.33	21.2	21.16	19.11	18.47	18.6	2.22	2.73	2.56	0.283657	0.793657	0.623657	0.821506	0.57688	0.649024	0.68247	0.125696	0.614545	0.113186
1h-siRNA		21.68	21.86	21.73	19.12	19.06	18.9	2.56	2.8	2.83	0.623657	0.863657	0.893657	0.649024	0.549558	0.538248	0.578943	0.0609544	0.521322	0.0548877
2h-siRNA		21.97	21.82	21.97	19	19.05	18.86	2.97	2.77	3.11	1.03366	0.833657	1.17366	0.48847	0.561105	0.443296	0.497624	0.0594355	0.448096	0.05352
3h-siRNA		23.49	23.46	23.54	18.98	18.86	18.23	4.51	4.6	5.31	2.57366	2.66366	3.37366	0.167978	0.157819	0.0964779	0.140758	0.0386828	0.126749	0.0348328
4h-siRNA		24.81	24.79	24.76	19.04	18.6	19.02	5.77	6.19	5.74	3.83366	4.25366	3.80366	0.0701381	0.052423	0.0716119	0.0647243	0.0106787	0.0582825	0.00961591
5h-siRNA		27.54	27.61	27.91	19.1	18.84	19.28	8.44	8.77	8.63	6.50366	6.83366	6.69366	0.0110206	0.00876727	0.0096607	0.00981618	0.00113467	0.0088392	0.00102174
0h-cell	GAPDH	19.32	19.29	19.22
1h-cell		19.21	19.18	19.16
2h-cell		19.02	19.14	19.06
3h-cell		19.06	18.99	18.79
4h-cell		18.34	19	18.74
5h-cell		19.1	19.16	19.16
0h-NC		19.24	19.31	19.22
1h-NC		19.25	19.11	18.91
2h-NC		19.18	19.08	18.42
3h-NC		18.98	18.03	18.76
4h-NC		18.95	19.07	18.99
5h-NC		19.1	18.99	19.24
0h-siRNA		19.11	18.47	18.6
1h-siRNA		19.12	19.06	18.9
2h-siRNA		19	19.05	18.86
3h-siRNA		18.98	18.86	18.23
4h-siRNA		19.04	18.6	19.02
5h-siRNA		19.1	18.84	19.28
						H1650
	Gene		Ct		Reference Gene			ΔCt			ΔΔCt			2^-ΔΔCt			Mean	SD	Mean Nomalize	SD Nomalize
Sample	Gene name	Cт 1	Cт 2	Cт 3	Ct 1	Ct 2	Ct 3	ΔCt 1	ΔCt 2	ΔCt 3	ΔΔCt 1	ΔΔCt 2	ΔΔCt 3	2^-ΔΔCt 1	2^-ΔΔCt 2	2^-ΔΔCt 3	2^-ΔΔCt	2^-ΔΔCt	2^-ΔΔCt	2^-ΔΔCt
0h-cell	NIPBL	17.1876	16.9755	17.2315	10.9726	10.9711	10.9697	6.21499	6.00432	6.26178	0	-0.210671	0.0467834	1	1.15723	0.968092	1.04177	0.101251	1	0.0971906
1h-cell		17.6297	17.6004	17.786	11.0793	11.1277	11.2285	6.55041	6.47268	6.55751	0.335418	0.257683	0.342514	0.792555	0.83643	0.788666	0.805884	0.0265256	0.773569	0.025462
2h-cell		17.9789	17.9842	17.9524	11.0578	10.9931	10.9051	6.92113	6.99103	7.04736	0.706132	0.776038	0.832366	0.612961	0.583968	0.561607	0.586179	0.0257482	0.562674	0.0247158
3h-cell		19.2929	19.2707	19.3178	11.1299	11.3255	11.378	8.163	7.94521	7.93987	1.948	1.73022	1.72488	0.259175	0.301406	0.302523	0.287702	0.0247111	0.276165	0.0237202
4h-cell		20.7393	20.7875	20.8634	11.0712	10.865	11.1707	9.6681	9.92248	9.69263	3.45311	3.70749	3.47763	0.0913085	0.0765483	0.0897695	0.0858754	0.00811408	0.082432	0.00778872
5h-cell		21.7922	21.6768	21.7642	10.8444	11.1136	11.2214	10.9478	10.5632	10.5428	4.73283	4.34823	4.32781	0.0376076	0.0490966	0.0497967	0.0455003	0.00684426	0.0436758	0.00656982
0h-NC		17.1572	16.94	17.0605	10.9238	10.9809	11.2062	6.23342	5.95905	5.85431	4.77377	4.4994	4.39466	0.0365555	0.0442125	0.0475417	0.0427699	0.00563338	1	0.131714
1h-NC		17.7507	17.679	17.5896	11.0159	11.1044	11.0184	6.73482	6.57458	6.57117	5.27517	5.11493	5.11152	0.0258235	0.028857	0.0289255	0.0278687	0.00177148	0.651595	0.0414188
2h-NC		18.105	17.9924	18.0192	10.9738	10.7499	10.9885	7.13118	7.2425	7.03069	5.67152	5.78284	5.57103	0.0196201	0.0181631	0.0210354	0.0196062	0.00143621	0.458411	0.0335799
3h-NC		19.3234	19.4169	19.2298	11.246	11.4538	11.3521	8.07745	7.96305	7.87767	6.6178	6.5034	6.41802	0.0101822	0.0110226	0.0116945	0.0109664	0.000757715	0.256406	0.0177161
4h-NC		20.7807	20.8078	20.8625	11.3154	10.978	11.1741	9.46529	9.8298	9.68843	8.00563	8.37015	8.22878	0.00389103	0.00302228	0.00333343	0.00341558	0.000440163	0.0798594	0.0102914
5h-NC		21.7557	21.7686	21.728	10.9431	11.1143	11.0689	10.8125	10.6543	10.6592	9.35289	9.19466	9.1995	0.00152933	0.0017066	0.00170088	0.0016456	0.000100736	0.0384756	0.00235531
0h-siRNA		17.542	17.446	17.521	10.8558	11.0833	10.9444	6.6862	6.36262	6.57668	4.74986	4.42628	4.64034	0.0371663	0.0465113	0.0400977	0.0412584	0.00477939	0.0371521	0.0043037
1h-siRNA		17.8358	17.7857	17.69	11.0111	10.8914	10.9366	6.82475	6.89432	6.75336	4.8884	4.95798	4.81702	0.0337632	0.0321736	0.0354758	0.0338042	0.00165149	0.0304397	0.00148712
2h-siRNA		18.2843	18.2326	18.1288	10.9643	11.2014	10.9326	7.32006	7.03119	7.19624	5.38371	5.09485	5.2599	0.023952	0.0292615	0.0260983	0.0264373	0.00267097	0.023806	0.00240514
3h-siRNA		19.8189	19.6289	19.663	10.9834	11.1105	11.12	8.83547	8.5184	8.543	6.89913	6.58205	6.60666	0.00837829	0.0104377	0.0102612	0.00969238	0.00114145	0.00872772	0.00102785
4h-siRNA		21.4607	21.2733	21.1779	11.2274	10.9461	11.087	10.2333	10.3272	10.0909	8.29695	8.39086	8.15456	0.00317958	0.0029792	0.00350939	0.00322273	0.000267714	0.00290198	0.000241069
5h-siRNA		25.0365	24.8443	24.9443	10.9907	10.8895	10.9849	14.0458	13.9547	13.9594	12.1095	12.0184	12.0231	0.000226302	0.000241047	0.00024027	0.000235873	8.2975e-06	0.000212397	7.47167e-06
0h-cell	GAPDH	10.9726	10.9711	10.9697
1h-cell		11.0793	11.1277	11.2285
2h-cell		11.0578	10.9931	10.9051
3h-cell		11.1299	11.3255	11.378
4h-cell		11.0712	10.865	11.1707
5h-cell		10.8444	11.1136	11.2214
0h-NC		10.9238	10.9809	11.2062
1h-NC		11.0159	11.1044	11.0184
2h-NC		10.9738	10.7499	10.9885
3h-NC		11.246	11.4538	11.3521
4h-NC		11.3154	10.978	11.1741
5h-NC		10.9431	11.1143	11.0689
0h-siRNA		10.8558	11.0833	10.9444
1h-siRNA		11.0111	10.8914	10.9366
2h-siRNA		10.9643	11.2014	10.9326
3h-siRNA		10.9834	11.1105	11.12
4h-siRNA		11.2274	10.9461	11.087
5h-siRNA		10.9907	10.8895	10.9849

## Sheet: Figure 9
H1299
Tumor size		mm	mm	mm	mm	mm	mm	mm	mm	mm	mm	mm	mm	mm	mm
Group	No.	day 3		day 6		day 9		day 12		day 15		day 18		day 21
		Long diameter	Short diameter	Long diameter	Short diameter	Long diameter	Short diameter	Long diameter	Short diameter	Long diameter	Short diameter	Long diameter	Short diameter	Long diameter	Short diameter
Control	1	11.48	7.66	13.51	8.48	15.77	10.44	17.66	11.61	17.56	14.99	18.48	12.99	19.66	13.41
	2	8.84	5.5	11.59	7.63	13.76	9.69	15.38	10.74	16.14	11.82	15.8	12.29	16.96	13.47
	3	8.21	7.34	11.27	9.51	12.53	10.82	13.5	12	13.7	9.47	14.38	13.21	15.13	13.62
	4	8.59	7.3	10.25	7.67	11.15	10.39	12.56	11.29	12.1	10.7	14.23	13.41	14.91	13.44
	5	10.64	9.45	13	12.21	14.69	12.61	14.96	13.84	14.63	13.27	15.37	13.05	15.27	13.93
RAD21 KD	1	7.86	5.99	12.94	8.26	15.1	9.29	15.32	10.07	14.47	11.12	15.93	10.19	16.45	10.44
	2	8.05	5.56	11.15	7.24	12.36	8.74	13.25	8.86	13.66	12.19	14.39	10.17	15	10.16
	3	7.76	5.86	9.7	8.09	11.71	8.89	12.58	9.6	13.75	11.75	14.21	10.76	14.56	10.2
	4	5.51	5.48	8.05	7.1	10	8.5	11.68	8.56	12.97	9.52	12.53	9.41	13.2	9.87
	5	8.76	6.2	10.27	7.26	12.61	8.8	12.8	8.88	12.43	9.18	11.94	9.72	11.37	8.53
RAD21 KD+Vehicle	1	7.64	7	9.28	8	10.39	9.92	11.16	9.76	12.41	9.33	12.87	10.63	13.44	11.38
	2	8.48	5.94	10.58	7.88	12.09	8.6	13.6	9.51	14.02	10.93	14.55	10.84	15.37	10.59
	3	7.04	5.27	9.38	6.97	10.09	8.45	10.67	9.14	12.18	11.17	11.65	10.44	11.99	11.23
	4	6.64	5.93	10.86	8.06	12.22	8.66	11.81	8.93	13.39	11.91	13.13	10.01	13.11	10.14
	5	5.37	4.87	6.31	5.49	6.94	6.53	7.47	7.4	7.56	6.44	7.56	7.5	8.07	7.45
RAD21 KD+YS-49	1	7.92	5.95	10.45	8.74	12.67	11.01	13.81	11.46	17.61	11.98	15	13.13	15.3	13.24
	2	8.74	6.08	11.74	7.89	12.71	8.96	13.54	10.2	15.15	9.89	14.54	11.2	15.94	11.87
	3	7.22	6.41	10.02	8.5	11.85	10.43	12.26	10.32	13.45	10.74	13.55	11.43	13.93	12.17
	4	7.76	6.72	9.35	8.23	10.9	9.7	11.46	9.95	13.23	9.93	13.29	11.9	14.48	11.38
	5	8.29	6.45	10.46	8.7	12.03	9.69	12.73	10.45	14.08	13.25	13.64	11.03	14.07	11.47
Tumor size
Group	No.	Long diameter*Short diameter（mm2）
		day 3	day 6	day 9	day 12	day 15	day 18	day 21
Control	1	87.9368	114.565	164.639	205.033	263.224	240.055	263.641
	2	48.62	88.4317	133.334	165.181	190.775	194.182	228.451
	3	60.2614	107.178	135.575	162	129.739	189.96	206.071
	4	62.707	78.6175	115.849	141.802	129.47	190.824	200.39
	5	100.548	158.73	185.241	207.046	194.14	200.578	212.711
RAD21 KD	1	47.0814	106.884	140.279	154.272	160.906	162.327	171.738
	2	44.758	80.726	108.026	117.395	166.515	146.346	152.4
	3	45.4736	78.473	104.102	120.768	161.562	152.9	148.512
	4	30.1948	57.155	85	99.9808	123.474	117.907	130.284
	5	54.312	74.5602	110.968	113.664	114.107	116.057	96.9861
RAD21 KD+Vehicle	1	53.48	74.24	103.069	108.922	115.785	136.808	152.947
	2	50.3712	83.3704	103.974	129.336	153.239	157.722	162.768
	3	37.1008	65.3786	85.2605	97.5238	136.051	121.626	134.648
	4	39.3752	87.5316	105.825	105.463	159.475	131.431	132.935
	5	26.1519	34.6419	45.3182	55.278	48.6864	56.7	60.1215
RAD21 KD+YS-49	1	47.124	91.333	139.497	158.263	210.968	196.95	202.572
	2	53.1392	92.6286	113.882	138.108	149.833	162.848	189.208
	3	46.2802	85.17	123.596	126.523	144.453	154.876	169.528
	4	52.1472	76.9505	105.73	114.027	131.374	158.151	164.782
	5	53.4705	91.002	116.571	133.029	186.56	150.449	161.383
Tumor weight
Group	No.	Long diameter（mm）	Short diameter（mm）	Weight(g)	Weight mean±s.d.	t-test
Control	1	19.66	13.41	1.471	1.3±0.25
	2	16.96	13.47	1.442
	3	15.13	13.62	1.2
	4	14.91	13.44	0.918
	5	15.27	13.93	1.493
RAD21 KD	1	16.45	10.44	0.848	0.78±0.1	0.00237887
	2	15	10.16	0.864
	3	14.56	10.2	0.842
	4	13.2	9.87	0.745
	5	11.37	8.53	0.625
RAD21 KD+Vehicle	1	13.44	11.38	0.923	0.68±0.3	0.00680011
	2	15.37	10.59	0.857
	3	11.99	11.23	0.794
	4	13.11	10.14	0.638
	5	8.07	7.45	0.177
RAD21 KD+YS-49	1	15.3	13.24	1.191	0.98±0.19	0.0483392
	2	15.94	11.87	1.178
	3	13.93	12.17	0.793
	4	14.48	11.38	0.899
	5	14.07	11.47	0.848
H1650
Tumor size		mm	mm	mm	mm	mm	mm	mm	mm	mm	mm	mm	mm	mm	mm
Group	No.	day 3		day 6		day 9		day 12		day 15		day 18		day 21
		Long diameter	Short diameter	Long diameter	Short diameter	Long diameter	Short diameter	Long diameter	Short diameter	Long diameter	Short diameter	Long diameter	Short diameter	Long diameter	Short diameter
Control	1	6.17	5.52	8.89	7.3	11	8.74	13.48	10.81	14.47	12.23	16.02	12.96	16.48	13.53
	2	6.02	5.23	8.37	6.79	9.77	8.05	11.53	10.15	14.14	11.93	15.34	13.18	15.29	13.36
	3	5.47	5.67	7.47	6.52	8.75	7.83	10.5	10.33	11.74	11.52	12.96	13.44	13.67	13.37
	4	5.58	4.59	7.49	7.21	9.89	6.49	11.55	8.96	13.97	9.69	15.43	11.95	15.63	12.14
	5	6.21	4.92	8.77	7.17	10.56	8.09	13.68	9.37	14.14	10.11	16.77	10.86	17.82	11.31
RAD21 KD	1	5.66	4.12	6.33	4.76	8	5.87	9.45	7.28	10.75	8.72	13.07	10.3	13.65	10.38
	2	6.05	5.03	8.74	6.02	11.27	6.92	11.97	7.38	12.76	8.34	13.65	9.16	13.83	9.43
	3	5.85	4.84	8.08	6.05	8.85	6	10.05	7.2	10.56	7.56	11.68	8.21	11.98	9.26
	4	5.14	4.32	6.01	5.28	7.29	7.07	8.32	7.39	9.39	8.83	11.47	9.09	12.45	9.06
	5	4.92	4.25	6.3	4.82	8.15	5.91	9.24	6.34	9.09	7.19	11.24	8.83	11.71	9.1
RAD21 KD+Vehicle	1	5.42	4.8	6.84	5.69	7.6	6.85	9.53	8.71	10.51	9.74	10.21	11.38	11.59	10.86
	2	5.22	4.21	6.99	5.5	8.98	6.93	11.53	7.65	13.55	7.63	15.33	9.25	15.73	8.97
	3	5.7	4.61	6.39	6.12	7.89	7.38	8.78	8.44	9.53	9.5	11.62	10.32	11.34	10.39
	4	5.87	5.4	7.21	5.94	10.24	7.46	10.36	8.45	11.72	8.84	12.44	9.72	10.69	10.53
	5	4.9	4.52	4.05	3.91	6.79	5.28	8.59	6.09	9.79	7.19	11.71	7.82	11.97	7.62
RAD21 KD+YS-49	1	6.88	5.4	9.88	7.12	12.08	7.94	13.82	9.59	14.21	10.05	14.87	10.65	14.48	11.93
	2	5.27	4.41	8.07	5.77	10	7.58	11.36	9.54	12.15	11.1	13.59	11.65	13.49	12.31
	3	5.52	5.43	8.05	7.44	9.15	7.94	11.07	9.15	11.82	9.93	13.05	11.49	13.39	11.95
	4	4.82	4.43	7.22	5.94	9.21	7.17	10.47	9.33	11.48	9.79	13.2	10.98	13	11.08
	5	5.8	5.66	7.58	7.26	9.38	8.58	10.35	10.16	10.36	10.06	12.11	11.2	12.46	11.22
Tumor size
Group	No.	Long diameter*Short diameter（mm2）
		day 3	day 6	day 9	day 12	day 15	day 18	day 21
Control	1	34.0584	64.897	96.14	145.719	176.968	207.619	222.974
	2	31.4846	56.8323	78.6485	117.029	168.69	202.181	204.274
	3	31.0149	48.7044	68.5125	108.465	135.245	174.182	182.768
	4	25.6122	54.0029	64.1861	103.488	135.369	184.388	189.748
	5	30.5532	62.8809	85.4304	128.182	142.955	182.122	201.544
RAD21 KD	1	23.3192	30.1308	46.96	68.796	93.74	134.621	141.687
	2	30.4315	52.6148	77.9884	88.3386	106.418	125.034	130.417
	3	28.314	48.884	53.1	72.36	79.8336	95.8928	110.935
	4	22.2048	31.7328	51.5403	61.4848	82.9137	104.262	112.797
	5	20.91	30.366	48.1665	58.5816	65.3571	99.2492	106.561
RAD21 KD+Vehicle	1	26.016	38.9196	52.06	83.0063	102.367	116.19	125.867
	2	21.9762	38.445	62.2314	88.2045	103.386	141.803	141.098
	3	26.277	39.1068	58.2282	74.1032	90.535	119.918	117.823
	4	31.698	42.8274	76.3904	87.542	103.605	120.917	112.566
	5	22.148	15.8355	35.8512	52.3131	70.3901	91.5722	91.2114
RAD21 KD+YS-49	1	37.152	70.3456	95.9152	132.534	142.81	158.365	172.746
	2	23.2407	46.5639	75.8	108.374	134.865	158.323	166.062
	3	29.9736	59.892	72.651	101.29	117.373	149.945	160.011
	4	21.3526	42.8868	66.0357	97.6851	112.389	144.936	144.04
	5	32.828	55.0308	80.4804	105.156	104.222	135.632	139.801
Tumor weight
Group	No.	Long diameter（mm）	Short diameter（mm）	Weight(g)	Weight mean±s.d.	t-test
Control	1	16.48	13.53	1.104	1.12±0.19
	2	15.29	13.36	1.356
	3	13.67	13.37	0.837
	4	15.63	12.14	1.084
	5	17.82	11.31	1.225
RAD21 KD	1	13.65	10.38	0.669	0.46±0.15	0.000303026
	2	13.83	9.43	0.486
	3	11.98	9.26	0.36
	4	12.45	9.06	0.502
	5	11.71	9.1	0.272
RAD21 KD+Vehicle	1	11.59	10.86	0.42	0.44±0.11	0.00012447
	2	15.73	8.97	0.567
	3	11.34	10.39	0.505
	4	10.69	10.53	0.437
	5	11.97	7.62	0.284
RAD21 KD+YS-49	1	14.48	11.93	0.796	0.75±0.13	0.00765832
	2	13.49	12.31	0.902
	3	13.39	11.95	0.715
	4	13	11.08	0.801
	5	12.46	11.22	0.552

## Sheet: Supplementary Figure 1
Sample Name	Ct
1							2							3													r-s1540	24.6418							r-s1765	23.7361
R-rad595	28.2634						r-rad677	24.9653						r-rad955	25.1242					r-s1246	25.7212						r-s1540	24.2415							r-s1765	23.7308						r-nc	23.8447
R-rad595	28.1785						r-rad677	24.962						r-rad955	25.2091					r-s1246	25.9443						r-s1540	23.7933							r-s1765	23.8191						r-nc	23.9992
	28.2209	R-rad595	1.85972	0.27553				24.9637	r-rad677	2.32703	0.199294				25.1667	R-rad955	2.57013	0.168389			25.8328	r-s1246	2.50027	0.176744				24.2255	r-s1540	-0.325817	1.25337					23.762	r-s1765	-0.995417	1.99366				23.9219
S-rad595	27.3744																										s-s1540	27.7034
S-rad595	27.4419						s*-rad677	23.8108						s-rad955	24.293					s-s1246	28.6307						s-s1540	27.3025							s-s1765	27.3531						s-nc	24.8614
S-rad595	27.5915						s*-rad677	23.8253						s-rad955	24.329					s-s1246	28.7162						s-s1540	27.5878							s-s1765	27.5491						s-nc	25.1125
	27.4693	S-rad595	0.0430333	0.970612				23.818	s*-rad677	0.116433	0.922465				24.311	s-rad955	0.649483	0.637509			28.6734	s-s1246	4.27597	0.0516185				27.5029	s-s1540	1.8866	0.270444					27.4511	s-s1765	1.62868	0.323383				24.987
N-rad595	28.5757						n-rad677	24.9325												n-s1246	28.8375						n-s1540	26.7565							n-s1765	27.3583						n-nc	29.0162
N-rad595	28.077						n-rad677	24.7568						n-rad955	24.0219					n-s1246	28.5967						n-s1540	27.0033							n-s1765	27.5046						n-nc	29.0976
N-rad595	28.3743						n-rad677	24.9616						n-rad955	24.3293					n-s1246	28.5519						n-s1540	27.0896							n-s1765	27.3301						n-nc	29.2571
	28.3423	N-rad595	-3.22058	9.32164				24.8836	n-rad677	-2.95467	7.75253				24.1756	n-rad955	-3.6226	12.3172			28.662	n-s1246	0.127867	0.915184				26.9498	n-s1540	-2.80323	6.98003					27.3977	n-s1765	-2.56143	5.90294				29.1236
							b-rad677	16.135						b-rad955	15.7392												b-s1540	18.0313							b-s1765	18.0756						b-nc	17.3431
B-rad595	19.8577						b-rad677	15.9487						b-rad955	16.0321					b-s1246	16.7838						b-s1540	17.8606							b-s1765	18.2455						b-nc	17.3892
B-rad595	19.69						b-rad677	16.064						b-rad955	16.2561					b-s1246	16.7064						b-s1540	18							b-s1765	18.189						b-nc	17.2714
	19.7738							16.0492							16.0091						16.7451							17.964								18.17							17.3346
							b-gapdh	21.7814
g-gapdh	24.8273						b-gapdh	21.9013
g-gapdh	24.8494						b-gapdh	21.4687
	24.8383							21.7171
NTC	Undetermined
NTC	Undetermined
	37.7213
NTC	Undetermined
NTC	Undetermined
	Undetermined

[truncated: 4 more sheets: Supplementary Figure 4, Supplementary Figure 5, Supplementary Figure 6, Supplementary Figure 8]
